# Supplementary material for: Aberration correction in long GRIN lens-based microendoscopes for extended field-of-view two-photon imaging in deep brain regions
Source: eLife. 2025 May 2;13:RP101420. doi: 10.7554/eLife.101420 (PMC12048154; doi:10.7554/eLife.101420)
Supplement: Figure 1—source data 1. [file elife-101420-fig1-data1.csv]

Panel C	(6.4 mm GRIN rod)						Panel E	(8.8 mm GRIN rod)
Uncorrected			Corrected				Uncorrected			Corrected
Distal radial distance	Strehl Ratio		Distal radial distance	Strehl Ratio			Distal radial distance	Strehl Ratio		Distal radial distance	Strehl Ratio
(um)	(a.u.)		(um)	(a.u.)			(um)	(a.u.)		(um)	(a.u.)
4.01e-05	0.992		3.39e-05	0.959			2.87e-05	0.979		2.52e-05	0.901
0.018	0.972		0.015	0.936			0.019	0.912		0.014	0.901
0.037	0.846		0.030	0.953			0.037	0.427		0.028	0.899
0.056	0.419		0.044	0.927			0.056	0.180		0.042	0.881
0.074	0.182		0.059	0.932			0.074	0.094		0.057	0.815
0.093	0.101		0.073	0.938			0.092	0.061		0.071	0.832
0.111	0.057		0.088	0.937			0.110	0.026		0.086	0.752
0.130	0.039		0.103	0.900			0.130	0.016		0.102	0.611
0.149	0.030		0.119	0.852			0.149	0.012		0.127	0.025
0.168	0.024		0.136	0.849			0.168	0.008		0.161	0.002
0.186	0.021		0.156	0.641			0.186	0.006		0.192	0.002
