# Supplementary material for: Aberration correction in long GRIN lens-based microendoscopes for extended field-of-view two-photon imaging in deep brain regions
Source: eLife. 2025 May 2;13:RP101420. doi: 10.7554/eLife.101420 (PMC12048154; doi:10.7554/eLife.101420)
Supplement: Figure 3—source data 1. [file elife-101420-fig3-data1.csv]

Panel B	(6.4 mm GRIN rod)							Panel D	(8.8 mm GRIN rod)							Panel E	(6.4 mm GRIN rod)							Panel F	(8.8 mm GRIN rod)							Panel I	(6.4 mm GRIN rod)															Panel J	(8.8 mm GRIN rod)
																																Axial resolution								Lateral resolution								Axial resolution
Uncorrected				Corrected				Uncorrected				Corrected				Uncorrected				Corrected				Uncorrected				Corrected				Uncorrected				Corrected				Uncorrected				Corrected				Uncorrected
Distance	Mean FWHM	s.e.m.		Distance	Mean FWHM	s.e.m.		Distance	Mean FWHM	s.e.m.		Distance	Mean FWHM	s.e.m.		Radial distance	Magnification factor	s.e.m.		Radial distance	Magnification factor	s.e.m.		Radial distance	Magnification factor	s.e.m.		Radial distance	Magnification factor	s.e.m.		Radial distance	Resolution	s.e.m.		Radial distance	Resolution	s.e.m.		Radial distance	Resolution	s.e.m.		Radial distance	Resolution	s.e.m.		Radial distance	Resolution
(pixels)	(pixels)	(pixels)		(pixels)	(pixels)	(pixels)		(pixels)	(pixels)	(pixels)		(pixels)	(pixels)	(pixels)		(um)	(a.u.)	(a.u.)		(um)	(a.u.)	(a.u.)		(um)	(a.u.)	(a.u.)		(um)	(a.u.)	(a.u.)		(um)	(um)	(um)		(um)	(um)	(um)		(um)	(um)	(um)		(um)	(um)	(um)		(um)	(um)
-70	23.193	5.0683		-100	8.6508	2.1548		-50	28.646	16.105		-100	13.655	3.7872		0	0.99421	0.037972		0	1.3158	0.058428		0	0.99701	0.0078818		0	1.3557	0.0088746		0	8.1682	0.22511		0	6.9849	0.21367		0	1.1714	0.08111		0	1.4141	0.1274		0	7.7841
-60	23.096	5.1338		-90	10.848	0.78904		-40	16.662	5.7746		-90	14.536	6.3034		10	1.0026	0.010507		10	1.1889	0.059942		10	1.0413	0.016964		10	1.2951	0.02338		24.448	7.8923	0.21969		19.61	8.7583	0.48132		24.448	1.1601	0.066313		19.665	1.2336	0.10668		24.363	8.1065
-50	20.635	2.7921		-80	10.508	0.96056		-30	15.538	4.5385		-80	21.88	3.9531		20	1.0616	0.022664		20	1.2975	0.013992		20	0.99506	0.031258		20	1.3215	0.01249		48.583	10.522	0.65939		39.03	11.103	1.0127		48.583	1.9059	0.21959		39.133	1.2114	0.15664		48.345	13.678
-40	12.351	0.70281		-70	10.872	0.94329		-20	11.306	2.8555		-70	17.538	6.3959		30	1.0422	0.0088324		30	1.3337	0.053725		30	1.1129	0.026497		30	1.3514	2.2204e-16		72.39	19.535	0.99547		58.148	7.5859	0.17395		72.39	3.1753	0.61861		58.28	1.2745	0.059152		71.876	25.272
-30	9.0535	0.34821		-60	10.8	1.1082		-10	9.5168	2.195		-60	21.367	3.6876		40	1.0599	0.026497		40	1.3337	0.0088324		40	1.0334	5.1279e-16		40	1.3337	0.017665						76.96	8.5624	0.16654						77.122	1.3283	0.036325
-20	8.0045	0.58191		-50	10.047	0.87728		0	9.0837	1.9157		-50	22.431	4.6965		50	1.0334	0.015298		50	1.2984	0.026497		50	1.0687	0.017665		50	1.316	0.044162						95.7	9.0252	0.43448						95.871	1.6741	0.10098
-10	7.6275	0.3228		-40	10.757	1.6722		10	9.806	2.0614		-40	19.601	4.5679		60	1.0511	0.023368		60	1.3072	0.031846		60	1.0069	4.9651e-16		60	1.3647	0.027516						114.86	12.377	1.9961						114.99	1.7688	0.11281
0	7.6496	0.4417		-30	10.067	1.1784		20	11.184	3.0203		-30	15.705	3.8039		70	1.0246	0.035329		70	1.3072	0.0088324		70	1.0334	0		70	1.2497	0.034433						135.26	14.059	0.8135						135.29	3.5111	0.22316
10	8.5665	0.73966		-20	9.677	1.2819		30	14.673	5.3207		-20	14.259	3.1566		80	1.0069	0.015298		80	1.3602	0.0088324		80	1.0717	0.031158		80	1.2469	0.040993
20	8.7746	0.76111		-10	9.3043	0.90154		40	15.99	4.9466		-10	12.641	2.8056		90	1.054	0.044553		90	1.2895	0.017665		90	1.001	0.023553		90	1.2439	0.01662
30	9.833	0.55749		0	8.7253	0.56182		50	14.404	4.6686		0	11.385	2.433		100	1.0069	0.030596		100	1.2807	0.035329		100	1.0599	0.052994		100	1.1747	0.0088324
40	19.549	4.6038		10	8.0702	0.27824		60	23.589	5.1524		10	12.11	1.924		110	0.98922	0.017665		110	1.2853	0.020138		110	1.0952	0.035329		110	1.0749	0.0078547
50	20.355	2.229		20	8.824	0.48759		70	21.515	14.53		20	11.816	2.1202		120	1.0246	0.035329		120	1.2761	0.015881						120	1.0477	0.012156
60	12.139	1.0051		30	9.0763	0.44947						30	12.515	2.6588						130	1.2365	0.023368						130	0.94218	0.021276
70	11.081	0.9853		40	8.9496	0.96581						40	14.631	3.6877						140	1.1305	0.017665						140	0.86495	0.023035
80	9.4468	1.6269		50	9.1143	1.0545						50	17.454	4.7359						150	1.1305	0.020397						150	0.73553	0.023491
90	10.457	2.5555		60	10.795	0.63983						60	19.004	4.1292						160	1.0069	0.052994						160	0.73275	0.019426
				70	10.773	1.2124						70	17.894	4.8374						170	0.88324	0.017665						170	0.63723	0.080467
				80	11.251	1.4234						80	19.607	3.9551
				90	10.34	1.7784						90	18.672	3.306
				100	10.288	1.282						100	17.088	2.4983
				110	9.5001	1.1373						110	14.334	4.4125
[truncated: 10 more columns]
