# Supplementary material for: Aberration correction in long GRIN lens-based microendoscopes for extended field-of-view two-photon imaging in deep brain regions
Source: eLife. 2025 May 2;13:RP101420. doi: 10.7554/eLife.101420 (PMC12048154; doi:10.7554/eLife.101420)
Supplement: Figure 5—source data 1. [file elife-101420-fig5-data1.csv]

Panel B	(6.4 mm GRIN rod)							Panel C	(6.4 mm GRIN rod)							Panel E	(8.8 mm GRIN rod)							Panel F	(8.8 mm GRIN rod)
Uncorrected				Corrected				Uncorrected				Corrected				Uncorrected				Corrected				Uncorrected				Corrected
Threshold on peak SNR	No. of cell identities	s.e.m.		Threshold on peak SNR	No. of cell identities	s.e.m.		Threshold on peak SNR	Max. radial distance	s.e.m.		Threshold on peak SNR	Max. radial distance	s.e.m.		Threshold on peak SNR	No. of cell identities	s.e.m.		Threshold on peak SNR	No. of cell identities	s.e.m.		Threshold on peak SNR	Max. radial distance	s.e.m.		Threshold on peak SNR	Max. radial distance	s.e.m.
(a.u.)				(a.u.)				(a.u.)	(um)	(um)		(a.u.)	(um)	(um)		(a.u.)				(a.u.)				(a.u.)	(um)	(um)		(a.u.)	(um)	(um)
0	182.077	9.752		0	102.385	5.991		0	200.976	0.326		0	149.774	0.31		0	92.067	3.517		0	109.667	4.485		0	167.011	3.496		0	140.215	0.331
5	182.077	9.752		5	102.385	5.991		5	200.976	0.326		5	149.774	0.31		5	92.067	3.517		5	109.667	4.485		5	167.011	3.496		5	140.215	0.331
10	105	4.356		10	89.077	4.86		10	198.834	0.744		10	147.988	0.329		10	53.867	2.372		10	88.6	3.275		10	160.11	0.861		10	139.06	0.473
11	68.615	3.391		11	80.923	3.827		11	189.607	3.861		11	144.303	0.62		11	38.2	1.29		11	71.133	1.962		11	141.599	5.036		11	136.804	1.088
12.5	49.692	3.157		12.5	73.846	3.028		12.5	144.385	9.742		12.5	141.351	1.022		12.5	31.533	1.028		12.5	58.4	1.278		12.5	106.619	1.592		12.5	130.361	1.835
15	36.923	1.521		15	65.769	2.645		15	124.422	8.485		15	137.587	0.907		15	26.533	0.928		15	46.8	1.055		15	97.34	1.956		15	119.01	2.083
16.5	31.615	1.069		16.5	61.923	2.503		16.5	113.742	6.687		16.5	135.34	0.728		16.5	24.6	0.932		16.5	41.733	1.172		16.5	94.095	1.621		16.5	115.494	2.307
17.5	29.462	0.952		17.5	60.077	2.475		17.5	105.565	1.937		17.5	134.658	0.736		17.5	23.867	0.923		17.5	39.333	1.153		17.5	93.145	1.699		17.5	112.026	1.62
20	26.385	0.766		20	55.462	1.981		20	100.628	2.194		20	131.789	1.028		20	21.667	0.697		20	33.933	0.897		20	90.249	2.304		20	105.771	1.55
22.5	23.538	0.676		22.5	51.385	1.935		22.5	97.023	2.091		22.5	129	1.072		22.5	20	0.481		22.5	30.2	0.999		22.5	85.868	1.792		22.5	100.575	1.999
25	21.231	0.636		25	47.308	2.036		25	91.589	2.015		25	127.318	0.706		25	18.667	0.349		25	27	0.966		25	82.196	1.551		25	97.745	1.951
27.5	19.462	0.811		27.5	44.769	1.808		27.5	87.317	1.936		27.5	125.828	0.812		27.5	17.667	0.505		27.5	24.867	1.058		27.5	79.289	1.528		27.5	92.343	2.05
30	18.308	0.772		30	42.154	1.463		30	84.445	1.561		30	124.846	1.092		30	16.4	0.556		30	22.6	0.913		30	78.676	1.467		30	89.416	2.029
