# Supplementary material for: Aberration correction in long GRIN lens-based microendoscopes for extended field-of-view two-photon imaging in deep brain regions
Source: eLife. 2025 May 2;13:RP101420. doi: 10.7554/eLife.101420 (PMC12048154; doi:10.7554/eLife.101420)
Supplement: Figure 6—source data 1. [file elife-101420-fig6-data1.csv]

Panel A	(6.4 mm GRIN rod)					Panel C	(6.4 mm GRIN rod)					Panel D	(6.4 mm GRIN rod)							Panel E	(6.4 mm GRIN rod)
Uncorrected			Corrected			Uncorrected			Corrected			Uncorrected				Corrected				Uncorrected				Corrected
Threshold on peak SNR	Fraction		Threshold on peak SNR	Fraction		Radial distance	Purity index		Radial distance	Purity index		Pearson's correlation	Norm. no. of cells			Pearson's correlation	Norm. no. of cells			Radial distance	Pearson's correlation			Radial distance	Pearson's correlation
	(%)			(%)		(um)	(a.u.)		(um)	(a.u.)		(a.u.)	(a.u.)			(a.u.)	(a.u.)			(um)	(a.u.)			(um)	(a.u.)
10	29.146		10	22.877		97.698	0.999		125.693	1		-0.045	0			-0.045	0			0	0.927	0.029		0	0.943	0.029
11	33.333		11	25.267		161.16	0.937		124.583	1		-0.035	0			-0.035	0			10	0.949	0.012		10	0.962	0.014
12.5	37.537		12.5	27.311		95.711	0.999		108.136	1		-0.025	0			-0.025	0			20	0.964	0.008		20	0.972	0.007
15	43.22		15	30.07		83.36	1		98.2	1		-0.015	0			-0.015	0			30	0.905	0.018		30	0.94	0.012
17.5	49.112		17.5	31.622		79.468	1		119.973	1		-0.005	1.319			-0.005	0			40	0.914	0.021		40	0.926	0.019
20	50.336		20	32.944		83.19	1		124.716	1		0.005	5.128			0.005	0			50	0.891	0.018		50	0.95	0.014
22.5	49.606		22.5	34.865		148.354	0.977		96.755	1		0.015	4.542			0.015	0.433			60	0.766	0.024		60	0.895	0.02
						101.396	0.796		114.234	1		0.025	3.81			0.025	0.519			70	0.695	0.022		70	0.871	0.017
						66	1		133.194	0.999		0.035	2.564			0.035	0.433			80	0.609	0.02		80	0.841	0.021
						111.026	0.657		84.748	1		0.045	2.637			0.045	0.173			90	0.462	0.015		90	0.798	0.018
						149.717	0.651		113.991	0.995		0.055	2.344			0.055	0.173			100	0.377	0.012		100	0.771	0.017
						110.123	0.994		128.548	1		0.065	1.978			0.065	0.173			110	0.285	0.009		110	0.705	0.016
						122.213	0.875		67.461	1		0.075	1.465			0.075	0.346			120	0.224	0.008		120	0.59	0.014
						126.204	0.76		114.767	1		0.085	1.978			0.085	0.087			130	0.168	0.007		130	0.406	0.011
						179.599	0.406		44.344	1		0.095	2.344			0.095	0.26			140	0.114	0.006		140	0.199	0.011
						126.191	0.961		117.117	1		0.105	1.758			0.105	0.346			150	0.077	0.004		150	0.078	0
						108.825	0.941		113.465	1		0.115	1.612			0.115	0.433			160	0.068	0.004
						114.52	0.998		94.749	0.989		0.125	1.612			0.125	0.433			170	0.036	0.002
						115.436	0.649		84.722	1		0.135	1.319			0.135	0.26			180	0.016	0.001
						185.001	0.763		79.662	1		0.145	0.879			0.145	0.433			190	0.009	0.001
						102.091	0.998		79.255	1		0.155	1.465			0.155	0.519			200	0.002	0.002
						42.952	1		110.116	1		0.165	1.172			0.165	0.346
						142.031	0.592		101.929	1		0.175	1.099			0.175	0.692
						105.819	0.885		125.319	0.998		0.185	0.952			0.185	0.433
						99.185	1		93.828	1		0.195	1.172			0.195	1.125
						53.255	1		97.23	1		0.205	1.172			0.205	0.692
						137.063	0.834		98.832	1		0.215	1.245			0.215	0.606
						97.031	0.994		132.62	1		0.225	1.685			0.225	0.433
						83.498	0.93		49.474	1		0.235	1.538			0.235	1.125
						119.011	0.864		121.564	0.997		0.245	0.952			0.245	0.519
						156.271	0.941		123.437	0.999		0.255	1.392			0.255	1.038
						143.426	0.969		67.686	1		0.265	1.319			0.265	0.865
						123.927	0.993		127.069	0.979		0.275	0.806			0.275	1.038
						61.48	1		130.471	0.992		0.285	1.538			0.285	0.519
						87.856	0.999		131.991	1		0.295	0.586			0.295	0.865
						122.456	0.998		131.15	1		0.305	1.245			0.305	0.692
						131.506	0.615		142.435	0.997		0.315	1.465			0.315	1.038
						94.632	1		138.728	0.996		0.325	0.952			0.325	0.692
						120.938	0.819		137.508	0.999		0.335	1.172			0.335	0.519
						122.687	0.941		96.619	1		0.345	0.806			0.345	0.519
						49.713	1		87.683	1		0.355	0.806			0.355	0.606
						140.138	0.982		135.31	0.998		0.365	1.172			0.365	0.779
						99.176	0.996		104.666	1		0.375	0.659			0.375	0.692
						132.914	0.986		68.327	1		0.385	0.952			0.385	1.125
						120.24	1		71.217	1		0.395	0.733			0.395	1.298
						51.544	1		33.259	0.571		0.405	0.806			0.405	0.865
						94.209	0.967		62.984	1		0.415	0.879			0.415	0.606
						140.883	0.711		51.244	1		0.425	0.586			0.425	1.038
						65.154	1		146.129	0.993		0.435	0.513			0.435	0.952
						187.511	0.525		143.784	0.995		0.445	0.293			0.445	0.606
						93.23	0.975		136.262	0.999		0.455	0.513			0.455	0.865
						94.593	0.993		114.491	1		0.465	0.806			0.465	0.606
						33.889	0.98		42.056	1		0.475	0.586			0.475	1.298
						186.217	0.55		121.82	1		0.485	0.806			0.485	0.606
						178.997	0.971		132.827	0.783		0.495	0.366			0.495	0.865
						115.812	0.544		106.115	1		0.505	0.293			0.505	0.952
						39.716	1		144.137	0.998		0.515	0.733			0.515	0.865
						69.532	1		117.121	1		0.525	0.513			0.525	0.952
						68.702	1		113.166	0.987		0.535	0.586			0.535	0.692
						157.689	0.637		48.301	1		0.545	0.513			0.545	0.865
						150.769	0.75		139.915	0.999		0.555	0.44			0.555	0.433
						137.14	0.986		133.316	0.997		0.565	0.659			0.565	0.865
						71.425	0.868		24.84	1		0.575	0.879			0.575	0.606
						119.836	0.989		133.977	0.973		0.585	0.147			0.585	0.606
						19.044	1		134.959	0.705		0.595	0.366			0.595	0.519
						97.095	1		52.905	1		0.605	0.147			0.605	0.346
						51.692	1		18.635	1		0.615	0.366			0.615	0.606
						178.716	0.742		73.92	1		0.625	0.733			0.625	0.779
						48.332	0.997		132.243	0.999		0.635	0.44			0.635	0.346
						117.167	0.658		110.314	1		0.645	0.147			0.645	1.125
						196.099	0.994		147.207	0.98		0.655	0.073			0.655	1.125
						168.402	0.785		139.873	0.992		0.665	0.513			0.665	0.865
						72.414	1		90.275	0.997		0.675	0.659			0.675	0.952
						64.524	0.998		112.486	0.95		0.685	0.513			0.685	1.125
						131.626	0.931		127.697	0.926		0.695	0.586			0.695	0.692
						111.768	0.931		135.748	0.984		0.705	0.22			0.705	1.125
						132.516	0.741		141.656	0.999		0.715	0.293			0.715	0.952
						106.934	0.967		123.939	0.996		0.725	0.659			0.725	0.692
						138.368	0.523		141.326	0.856		0.735	0.22			0.735	0.865
						146.996	0.513		38.221	1		0.745	0.147			0.745	1.125
						176.127	0.795		136.203	0.787		0.755	0.44			0.755	0.865
						172.404	0.793		129.991	0.993		0.765	0.513			0.765	0.692
						15.492	1		118.784	1		0.775	0.44			0.775	1.211
						88.756	0.999		102.77	1		0.785	0.147			0.785	1.125
						64.233	0.999		116.651	1		0.795	0.44			0.795	1.211
						112.081	0.837		89.688	1		0.805	0.22			0.805	1.298
						188.197	0.455		123.108	1		0.815	0.586			0.815	1.384
						199.647	0.538		113.595	1		0.825	0.513			0.825	1.557
						150.414	0.775		71.917	1		0.835	0.513			0.835	1.644
						191.465	0.718		129.002	1		0.845	0.147			0.845	1.73
						191.481	0.615		108.899	1		0.855	0.44			0.855	2.076
						187.606	0.692		134.018	1		0.865	0.733			0.865	1.99
						171.526	0.442		76.208	1		0.875	0.22			0.875	1.471
						186.446	0.5		121.794	1		0.885	0.586			0.885	1.73
						144.881	0.538		86.949	1		0.895	0.879			0.895	1.557
						101.901	0.992		71.52	1		0.905	0.879			0.905	1.384
						156.676	0.92		110.869	1		0.915	0.733			0.915	2.163
						115.759	0.843		104.343	0.927		0.925	1.026			0.925	1.644
						147.018	0.913		134.157	0.999		0.935	0.952			0.935	2.249
						148.736	0.897		60.183	1		0.945	1.172			0.945	2.249
						145.668	0.958		120.515	1		0.955	1.172			0.955	2.249
						121.969	0.799		84.789	0.684		0.965	1.465			0.965	4.412
						92.4	0.992		124.383	1		0.975	1.245			0.975	4.498
						174.842	0.479		91.5	0.999		0.985	1.612			0.985	4.239
						153.742	0.495		102.132	1		0.995	0.586			0.995	1.73
						63.961	1		130.153	0.902
						110.217	0.723		110.977	1
						88.573	1		134.877	0.999
						166.66	0.829		100.243	1
						148.957	0.915		118.164	0.999
						172.812	0.722		97.576	0.722
						82.279	0.896		131.553	0.999
						73.286	0.998		119.14	1
						102.891	0.645		132.112	0.995
						102.637	0.687		93.148	1
						146.211	0.882		93.496	1
						123.726	0.92		113.112	0.805
						162.018	0.912		133.604	0.987
						108.791	0.825		87.284	1
						112.51	0.987		110.388	1
						84.444	0.943		128.637	0.996
						125.46	0.719		71.367	1
						151.528	0.571		125.397	1
						70.575	0.744		53.504	0.997
						92.544	0.863		126.846	0.956
						140.258	0.767		132.021	0.837
						139.966	0.563		130.993	0.986
						131.029	0.979		138.407	0.99
						90.32	0.805		141.699	0.996
						64.186	0.633		106.236	1
						83.595	0.571		112.828	1
						101.547	0.513		61.972	0.995
						102.212	1		67.091	1
						191.314	0.562		136.119	0.998
						28.496	1		119.771	0.992
						44.901	0.994		125.684	0.995
						76.878	1		109.135	1
						121.554	0.995		69.726	1
						162.741	0.686		73.446	0.996
						110.892	0.991		137.708	0.817
						88.949	0.997		131.106	0.996
						50.867	0.998		86.01	1
						151.194	0.836		106.526	0.663
						171.806	0.412		101.684	1
						110.999	0.96		84.915	1
						58.599	1		89.175	1
						100.604	0.939		133.5	0.999
						74.056	1		129.29	0.655
						67.838	1		110.755	1
						118.231	0.85		63.913	1
						51.923	1		129.986	0.975
						98.047	0.844		29.46	1
						113.875	0.744		131.983	0.972
						176.78	0.518		96.832	0.997
						132.177	0.995		102.624	1
						82.374	0.908		134.795	0.995
						192.338	0.865		50.916	1
						192.732	0.578		140.114	0.961
						139.451	0.726		122.969	0.887
						66.081	0.978		122.911	1
						41.63	0.981		56.001	1
						86.302	0.886		18.674	1
						199.765	0.883		100.958	0.999
						92.337	0.894		90.027	1
						8.724	0.996		137.489	0.994
						201.168	0.722		65.857	1
						163.778	0.551		49.972	1
						50.169	1		122.303	0.928
						193.05	0.677		75.979	0.901
						125.916	0.729		130.624	0.682
						187.384	0.515		113.162	0.86
						188.645	0.397		45.888	0.992
						65.643	0.935		99.694	0.998
						85.489	0.978		76.183	1
						96.976	0.622		105.955	1
						113.93	0.633		103.029	1
						137.097	0.763		47.492	1
						68.743	0.999		120.446	0.999
						85.691	0.76		140.315	0.993
						30.777	0.625		37.731	1
						140.713	0.782		146.605	0.329
						127.668	0.362		80.377	1
						105.402	0.837		87.223	0.967
						73.679	0.859		13.783	1
						132.552	0.639		91.99	1
						100.313	0.963		93.184	0.933
						44.481	0.998		93.605	0.879
						86.707	0.981		144.037	0.987
						98.121	0.774		101.316	0.998
						37.504	1		48.444	0.997
						201.006	0.658		147.421	0.598
						109.083	0.951		36.52	1
						62.491	0.935		106.098	0.676
						110.911	0.561		48.577	1
						160.122	0.508		117.627	1
						96.391	0.997		72.807	1
						76.498	0.996		134.233	0.961
						153.171	0.71		144.224	0.977
						194.136	0.361		118.307	0.999
						69.303	0.992		43.66	1
						30.59	0.867		148.145	0.746
						153.544	0.796		31.196	0.895
						199.577	0.804		139.452	0.961
						72.969	0.831		89.687	1
						132.194	0.64		123.766	0.877
						131.685	0.679		146.377	0.962
						99.583	0.618		112.105	0.99
						174.285	0.747		39.945	1
						130.245	0.892		125.954	0.941
						83.698	0.971		145.492	0.547
						150.629	0.974		28.269	1
						41.207	0.998		137.313	0.996
						101.796	0.517		115.609	1
						48.059	0.99		110.589	1
						74.994	0.992		98.492	1
						83.44	0.992		113.551	1
						148.768	0.986		109.836	1
						140.813	0.995		80.623	1
						117.171	0.999		102.421	1
						67.134	1		122.32	1
						112.232	0.919		69.482	1
						62.024	0.998		129.075	1
						68.915	0.999		119.799	1
						84.793	0.994		107.341	1
						110.859	0.51		129.094	1
						111.037	0.998		121.144	1
						65.585	1		103.279	0.967
						77.333	0.988		87.914	1
						100.709	0.676		107.849	1
						129.802	0.71		116.922	1
						125.972	0.987		71.341	1
						109.227	0.98		119.213	1
						118.695	0.98		125.881	1
						145.216	0.518		107.923	0.986
						159.345	0.998		65.447	1
						84.762	0.993		111.375	1
						139.974	0.67		78.577	1
						58.544	1		110.127	1
						97.425	0.996		83.26	1
						48.371	1		79.33	1
						92.061	0.999		103.113	1
						125.42	0.727		92.974	1
						114.943	0.976		102.189	1
						81.955	0.992		82.328	1
						106.941	0.997		140.115	0.99
						172.767	0.965		101.335	1
						136.946	0.8		122.488	0.998
						121.526	0.56		62.647	1
						100.899	1		81.234	1
						65.26	1		64.022	1
						121.044	0.828		115.686	1
						99.108	0.88		61.82	1
						169.611	0.486		134.191	0.999
						135.283	0.916		88.579	1
						139.519	0.918		119.354	1
						182.205	0.446		129.691	0.997
						79.725	1		125.743	0.998
						103.788	0.767		146.04	0.961
						62.869	1		111.37	1
						25.162	1		133.292	0.999
						60.058	0.999		135.127	1
						178.626	0.779		142.662	0.989
						141.645	0.619		120.018	1
						106.694	0.87		137.327	0.99
						82.582	0.964		90.252	1
						110.686	1		134.194	0.999
						90.02	1		15.615	1
						82.458	1		142.193	0.963
						183.75	0.685		92.874	0.999
						33.761	1		75.629	1
						179.36	0.576		51.843	1
						79.751	0.986		60.157	1
						111.885	0.784		145.391	0.92
						172.625	0.773		117.248	1
						115.922	0.817		132.243	0.992
						177.183	0.769		93.143	1
						46.175	0.998		126.023	0.979
						85.532	0.597		128.707	1
						80.44	1		134.157	0.99
						128.419	0.562		44.561	0.999
						31.42	0.999		147.272	0.985
						106.26	0.655		33.518	1
						191.366	0.401		81.957	0.994
						195.908	0.597		142.156	0.978
						93.273	0.998		124.205	0.999
						122.512	0.805		63.974	1
						78.725	0.99		132.433	0.737
						14.961	1		23.455	1
						117.377	0.725		60.719	1
						157.243	0.958		145.65	0.827
						94.119	1		121.974	1
						155.625	0.537		108.827	1
						67.752	0.885		132.653	0.999
						181.635	0.453		131.074	0.998
						97.553	0.558		39.998	1
						193.642	0.757		33.388	1
						161.046	0.98		88.488	0.985
						40.166	1		131.357	0.982
						110.296	0.653		148.753	0.385
						113.506	1		90.939	0.999
						91.859	0.988		147.481	0.397
						191.684	0.451		105.044	1
						152.997	0.95		123.562	1
						98.216	1		118.505	1
						166.748	0.942		111.2	1
						136.273	0.751		98.65	1
						104.867	0.57		131.432	1
						159.456	0.997		105.768	1
						107.001	0.987		67.561	0.986
						101.556	0.875		117.359	0.989
						132.316	0.929		121.549	1
						134.774	0.542		134.17	1
						138.463	1		124.343	1
						126.802	0.506		104.562	1
						100.544	0.964		109.506	1
						160.912	0.83		123.205	1
						165.692	0.994		80.142	1
						81.407	1		123.129	1
						140.109	0.979		128.899	1
						50.707	1		64.452	1
						109.883	0.999		133.377	1
						77.167	1		132.407	1
						132.139	0.971		98.58	1
						76.062	1		104.122	1
						134.8	0.985		125.657	0.948
						105.256	0.994		77.87	0.999
						43.599	1		131.068	1
						181.803	0.644		130.962	1
						24.542	1		123.886	1
						166.257	0.916		135.14	1
						72.713	1		139.884	0.998
						110.684	0.955		131.188	1
						158.397	0.905		129.157	1
						45.666	0.997		111.572	1
						124.29	0.999		128.601	0.999
						66.27	0.959		91.546	1
						142.497	0.891		22.485	1
						121.934	0.998		103.736	1
						66.358	1		101.317	1
						111.325	0.999		128.899	0.999
						144.363	0.867		76.222	1
						186.096	0.948		145.717	0.986
						78.962	1		129.506	1
						56.239	1		115.351	1
						133.658	0.972		74.652	1
						167.991	0.813		77.863	1
						160.297	0.991		45.354	1
						103.466	1		143.165	0.986
						119.378	0.968		133.573	0.993
						39.797	0.999		144.442	0.998
						94.978	0.998		52.024	1
						161.986	0.919		76.191	1
						130.192	0.963		141.934	0.987
						119.444	0.999		144.413	0.999
						85.152	0.594		132.401	1
						157.089	0.94		74.912	1
						145.481	0.957		67.733	1
						50.23	1		45.36	1
						145.375	0.586		40.494	0.999
						111.173	1		105.135	1
						109.309	0.847		58.725	1
						82.189	0.989		130.485	1
						84.646	0.999		21.157	1
						78.122	1		93.935	1
						25.949	1		96.402	0.925
						108.602	0.999		128.752	0.999
						22.359	0.999		66.364	1
						39.782	1		93.842	1
						129.354	0.999		134.285	0.997
						72.606	1		121.67	1
						129.129	0.969		145.995	0.986
						151.594	0.963		77.817	1
						72.723	1		23.834	1
						190.353	0.547		134.793	0.826
						111.764	1		110.097	1
						103.282	0.995		18.879	1
						102.38	0.997		86.615	1
						108.892	0.949		147.416	0.99
						112.23	0.863		124.491	0.821
						185.362	0.998		109.438	1
						174.008	1		93.626	1
						189.657	0.599		112.765	1
						95.698	1		123.452	1
						160.701	0.937		70.633	1
						179.659	0.584		53.66	1
						116.622	0.921		128.154	1
						152.812	0.983		116.86	1
						192.083	0.698		114.86	1
						129.176	0.687		107.859	1
						103.154	0.757		74.747	1
						97.964	1		125.394	1
						158.977	0.913		108.475	1
						53.426	1		84.199	1
						171.519	0.928		108.153	1
						101.596	0.789		112.404	0.714
						134.398	0.999		19.953	1
						188.189	0.781		55.075	1
						148.233	0.983		110.617	0.964
						129.762	0.937		21.84	1
						136.15	0.676		129.555	1
						114.406	0.998		51.042	1
						77.132	1		123.595	0.999
						163.919	0.606		105.182	1
						184.706	1		112.59	1
						16.81	1		103.913	0.999
						91.191	0.999		97.294	1
						108.299	0.959		78.451	1
						54.507	1		128.294	1
						114.28	0.999		128.754	1
						185.439	0.535		140.358	0.995
						158.883	0.569		98.257	1
						160.907	0.736		105.888	1
						140.361	0.95		79.695	1
						124.94	0.996		52.663	1
						74.974	0.859		139.818	0.99
						79.79	1		98.785	1
						104.252	0.999		78.118	1
						69.772	1		133.859	0.906
						130.573	0.979		118.89	0.999
						98.222	0.78		120.303	0.972
						161.268	0.823		118.267	0.999
						156.398	0.584		97.029	1
						82.489	0.884		137.849	0.999
						187.098	0.84		140.44	1
						175.023	0.952		68.449	0.946
						95.86	1		136.83	0.995
						153.971	1		120.71	1
						103.554	0.983		53	1
						170.476	0.969		137.68	0.998
						118.743	0.975		146.709	0.985
						123.693	0.538		144.157	0.962
						151.211	0.947		132	0.977
						137.344	0.987		141.681	1
						98.941	0.97		58.517	0.999
						145.206	0.936		137.674	0.972
						52.853	1		137.717	0.996
						99.258	0.991		18.825	1
						193.751	0.979		145.924	0.999
						50.811	1		129.707	1
						186.683	0.959		131.909	0.988
						90.989	1		74.328	0.999
						152.33	0.767		47.069	1
						186.339	0.875		145.274	0.996
						108.732	0.998		80.512	1
						130.243	0.945		70.786	0.992
						172.969	0.905		112.002	0.998
						114.782	0.681		142.815	0.973
						174.583	0.964		79.278	1
						183.81	0.972		122.335	0.942
						137.235	0.602		147.149	0.879
						78.952	1		120.912	0.791
						74.786	1		145.848	0.776
						103.054	0.992		128.091	1
						190.732	0.996		95.825	1
						46.381	1		125.289	1
						190.976	0.692		124.332	0.987
						58.891	0.999		122.381	0.999
						157.994	1		126.386	1
						117.909	0.513		73.827	1
						61.44	0.986		122.721	1
						29.646	0.956		92.4	1
						80.829	1		101.857	1
						139.162	0.994		54.147	1
						168.843	0.838		90.526	1
						184.884	0.536		131.162	0.999
						107.461	0.889		98.366	1
						199.563	0.792		118.144	1
						170.095	0.654		98.855	1
						178.503	0.562		109.817	1
						118.066	0.746		90.148	0.979
						160.317	0.942		97.226	1
						83.733	0.998		79.125	0.994
						111.403	0.967		118.753	1
						135.578	0.806		103.226	0.987
						168.611	0.997		118.6	1
						105.513	0.758		119.303	0.998
						52.52	1		116.763	1
						120.127	0.823		76.46	1
						72.639	0.997		125.411	1
						15.716	1		116.062	1
						153.242	0.922		140.698	1
						95.697	0.724		126.182	1
						188.802	0.617		46.823	1
						190.49	0.609		71.53	1
						119.145	0.993		114.482	1
						86.837	1		110.932	1
						75.747	0.986		140.742	0.998
						96.552	0.998		127.258	0.999
						107.005	0.936		133.406	1
						81.601	0.963		135.315	0.996
						180.301	0.383		105.37	0.956
						200.185	0.693		80.18	1
						156.043	0.715		134.076	0.976
						141.168	0.899		70.816	1
						152.173	0.77		127.407	1
						97.644	0.808		138.746	0.998
						125.448	0.977		80.533	1
						159.845	0.693		80.472	1
						156.12	0.8		53.808	1
						123.967	0.996		88.53	0.591
						105.784	0.994		59.556	1
						133.103	1		135.191	0.998
						119.792	0.999		111.085	0.987
						102.852	0.996		110.6	1
						95.272	0.999		93.465	1
						165.639	0.958		117.671	0.998
						144.763	0.915		114.891	1
						137.752	0.937		41.086	0.98
						138.149	0.971		135.343	0.999
						151.684	0.991		135.513	1
						73.883	1		124.323	0.967
						98.854	0.997		142.11	0.981
						130.707	0.756		69.331	1
						121.065	0.624		139.581	0.962
						79.243	0.996		127.774	1
						78.685	0.962		55.675	0.997
						115.793	0.974		139.65	0.998
						170.352	0.876		39.726	1
						187.38	0.463		120.444	1
						116.758	0.513		23.909	1
						160.728	0.68		48.239	1
						117.15	0.987		143.773	0.576
						130.709	1		8.962	1
						89.65	1		40.202	1
						99.676	0.938		143.404	0.998
						72.62	1		135.908	0.97
						178.08	0.741		137.21	0.996
						53.067	1		112.589	0.998
						167.228	0.998		145.152	0.82
						44.336	1		148.051	0.537
						77.462	0.993		148.186	0.956
						44.416	1		76.482	0.718
						88.267	0.538		125.674	0.986
						110.44	0.661		116.32	1
						118.035	0.995		125.503	1
						119.474	0.999		113.316	1
						87.518	0.527		131.254	0.999
						93.591	0.999		130.162	1
						130.598	0.895		96.137	1
						66.326	1		121.961	1
						179.549	0.524		74.716	1
						102.979	1		120.014	1
						71.34	1		98.513	0.999
						186.698	0.823		120.415	0.997
						149.801	0.99		118.86	1
						192.953	0.76		116.153	1
						116.619	0.972		76.929	1
						80.399	0.997		127.783	1
						93.61	0.993		122.137	1
						196.673	0.722		93.602	1
						112.631	0.999		107.078	1
						120.727	0.619		122.591	1
						155.544	0.847		85.285	1
						130.956	0.997		100.469	1
						164.872	0.999		55.016	1
						76.125	0.706		94.276	0.999
						23.794	1		115.996	1
						96.309	0.995		104.884	1
						149.972	0.955		52.693	0.945
						52.702	1		100.915	1
						45.775	1		62.564	1
						103.706	0.98		118.53	1
						136.259	0.986		119.576	1
						189.666	0.772		85.521	1
						158.915	0.964		97.528	1
						58.784	1		76.894	1
						8.32	1		127.768	0.999
						68.313	1		131.344	1
						192.794	0.628		125.065	1
						134.782	0.826		85.836	1
						197.951	0.989		103.46	1
						35.035	1		103.636	1
						80.091	1		34.176	1
						115.563	0.994		133.588	1
						176.039	0.825		136.712	0.992
						119.593	0.904		143.719	0.927
						151.031	0.955		89.219	1
						92.792	0.999		126.348	1
						175.834	0.63		115.219	0.74
						125.169	0.874		112.616	1
						39.857	0.998		76.336	1
						58.393	0.974		92.928	1
						46.729	0.895		69.109	1
						42.583	1		125.786	1
						114.576	0.96		101.308	0.868
						99.835	0.943		145.464	0.971
						88.571	0.993		142.715	0.997
						125.962	0.999		54.132	1
						141.109	0.663		124.424	0.998
						125.765	0.57		129.438	0.999
						109.477	0.789		51.804	1
						138.558	0.742		134.647	1
						164.071	0.963		57.095	0.994
						146.716	0.724		97.886	1
						61.004	0.977		52.989	1
						145.043	0.525		134.798	0.995
						153.347	0.761		113.883	1
						199.603	0.669		103.079	1
						190.565	0.822		140.317	0.739
						77.377	1		92.269	1
						41.127	0.99		142.738	0.993
						134.424	0.971		147.686	0.974
						143.213	0.984		83.952	1
						182.192	0.437		78.168	1
						118.438	0.998		146.248	0.914
						137.801	0.98		105.014	1
						160.336	0.956		75.142	1
						155.884	0.967		148.007	0.942
						146.439	0.995		76.313	1
						123.185	0.922		87.903	1
						176.466	0.831		92.421	0.944
						173.913	0.839		93.612	0.998
						178.732	0.832		138.625	0.993
						158.645	0.989		84.761	1
						173.096	0.712		133.198	1
						73.168	1		12.452	1
						122.317	0.74		121.032	0.953
						129.954	0.558		110.539	0.992
						131.23	0.557		104.247	1
						98.778	0.882		26.941	1
						115.372	0.936		148.253	0.732
						179.733	0.838		132.286	0.997
						169.539	0.773		143.503	0.954
						118.404	0.971		117.259	0.976
						136.735	0.529		130.689	1
						133.081	0.679		21.127	1
						154.56	0.76		129.245	0.997
						125.829	0.881		122.477	0.537
						175.071	0.978		138.164	0.902
						103.168	0.577		145.533	0.995
						50.612	1		140.764	0.997
						132.452	0.995		101.233	0.999
						174.097	0.699		31.672	1
						126.908	0.99		129.132	1
						91.571	0.622		134.942	0.985
						174.385	0.971		130.4	1
						83.018	0.826		48.794	0.971
						33.985	1		38.507	0.998
						96.959	1		151.572	0.775
						103.151	0.937		115.162	0.743
						111.873	0.689		146.274	0.381
						120.575	0.62		83.416	1
						148.469	0.771		101.94	1
						97.372	0.997		125.177	0.999
						107.841	0.926		119.755	1
						52.901	1		112.443	1
						151.626	0.893		109.078	1
						142.472	0.595		100.323	1
						145.001	0.976		97.28	1
						176.008	0.735		101.856	1
						61.561	1		121.037	1
						83.874	0.998		133.262	1
						121.878	0.955		99.376	1
						107.492	0.998		109.178	1
						176.123	0.638		133.506	1
						51.145	0.958		91.112	0.999
						93.096	0.999		113.451	1
						103.333	0.581		124.189	1
						120.627	0.944		126.512	1
						100.068	0.503		134.283	1
						52.157	1		108.779	1
						135.728	0.84		82.837	1
						76.688	1		77.475	1
						113.07	0.995		98.035	1
						88.696	1		78.058	1
						51.766	1		140.796	0.999
						53.636	0.966		132.175	1
						99.404	0.995		47.621	1
						123.1	0.887		138.608	0.998
						109.693	0.494		98.265	0.993
						94.795	1		140.209	0.997
						189.659	0.93		73.151	1
						105.061	0.709		70.513	1
						140.396	1		118.502	1
						79.315	1		122.835	0.999
						102.57	0.999		117.836	1
						112.151	0.95		129.143	0.884
						29.122	1		92.163	1
						90.473	1		116.107	1
						82.454	0.982		69.743	1
						96.808	0.842		86.124	0.988
						185.874	0.496		123.012	1
						100.155	0.999		58.22	1
						141.143	0.987		91.393	1
						82.395	0.998		141.077	0.995
						111.555	0.961		51.362	1
						199.5	0.638		139.532	1
						198.339	0.56		130.764	0.877
						102.56	0.92		56.236	1
						188.817	0.657		135.016	0.999
						84.207	0.999		95.135	1
						202.327	0.609		23.952	1
						77.822	0.989		47.308	0.998
						190.657	0.394		142.909	0.991
						65.875	0.817		134.172	1
						193.562	0.678		60.568	1
						60.475	0.918		66.709	0.996
						196.859	0.985		128.533	0.991
						94.551	0.781		28.008	1
						92.425	0.959		63.802	0.999
						188.637	0.573		97.807	0.808
						192.06	0.983		135.533	1
						66.246	0.828		39.49	1
						141.203	0.99		121.424	0.992
						97.773	0.778		77.251	1
						118.456	0.989		138.537	0.94
						112.513	0.977		142.884	0.96
						72.969	0.983		53.416	0.993
						30.277	1		129.557	0.929
						84.332	0.996		120.211	0.918
						197.333	0.464		82.657	1
						75.974	0.996		133.19	0.985
						74.844	0.998		18.793	1
						76.46	0.961		53.364	1
						183.62	0.804		135.078	0.992
						96.905	0.995		94.65	0.989
						102.046	0.746		75.41	1
						15.453	1		55.102	0.858
						191.211	0.647		143.254	0.989
						182.259	0.738		18.878	1
						75.336	0.841		148.158	0.772
						191.159	0.738		139.787	0.892
						90.505	1		40.443	1
						198.302	0.495		127.503	0.999
						94.822	0.976		116.817	1
						154.013	0.656		102.787	1
						191.066	0.524		112.149	1
						106.328	0.999		135.554	0.999
						167.366	0.779		112.488	1
						143.897	0.888		97.455	1
						168.572	0.496		119.396	1
						77.289	0.769		118.177	1
						175.194	0.753		91.772	1
						16.284	0.978		115.977	0.988
						100.236	0.998		86.127	1
						85.71	0.995		99.815	1
						158.569	0.743		125.115	0.819
						49.746	0.999		119.671	1
						161.201	0.834		73.317	1
						39.461	0.98		83.158	1
						119.725	1		117.093	1
						53.706	0.993		104.505	1
						144.395	0.694		126.757	1
						158.715	0.66		101.061	0.985
						188.433	0.535		56.303	1
						152.468	0.971		98.055	0.954
						159.514	1		125.407	1
						132.533	0.497		97.332	1
						81.349	1		126.048	0.993
						131.201	0.995		116.739	1
						147.59	0.919		82.923	1
						108.968	0.973		63.171	0.994
						181.191	0.915		92.007	1
						110.101	0.976		114.797	1
						131.277	0.999		34.065	1
						132.34	0.929		125.616	1
						154.097	0.808		86.827	1
						169.873	0.952		124.323	1
						122.652	0.526		101.981	0.973
						123.772	0.997		120.676	0.893
						102.551	0.999		115.079	0.999
						95.283	0.981		115.147	1
						71.502	0.999		125.766	0.998
						124.901	0.714		76.031	1
						145.478	0.949		98.906	0.999
						78.692	1		134.592	0.914
						86.068	0.972		115.687	0.999
						121.313	0.986		5.334	1
						72.516	1		63.468	1
						69.489	1		137.259	0.974
						102.444	0.957		135.684	0.999
						96.181	1		135.927	0.996
						113.606	0.948		61.221	0.998
						50.904	1		27.876	1
						112.705	0.79		75.182	0.999
						82.886	1		121.869	0.998
						119.13	0.628		78.975	1
						114.672	0.801		114.019	0.982
						108.822	0.999		112.598	1
						127.17	0.985		111.654	0.994
						121.237	0.998		49.248	1
						103.116	1		130.525	1
						47.303	1		53.086	1
						48.08	0.973		96.756	1
						101.693	0.73		69.922	0.997
						178.51	0.544		135.349	0.993
						144.546	0.906		128.879	1
						22.69	0.999		144.984	0.946
						147.409	0.998		137.768	0.695
						96.293	1		43.997	1
						182.403	0.455		124.443	0.997
						141.667	0.976		107.707	0.981
						98.785	0.999		144.423	0.898
						79.501	1		136.459	0.999
						90.792	0.999		121.264	0.982
						128.397	0.997		143.783	0.974
						120.77	1		44.237	1
						178.798	0.574		138.326	0.411
						97.063	1		147.218	0.607
						40.925	0.997		145.311	0.68
						119.717	0.811		143.96	0.521
						104.172	0.976		139.147	0.984
						57.867	1		142.212	0.988
						121.704	0.678		143.793	0.412
						77.34	0.583		38.329	1
						148.211	0.614		141.371	0.978
						106.158	0.992		129.269	0.997
						167.844	0.835		142.989	0.994
						107.317	0.997		101.124	0.998
						63.412	0.998		47.215	1
						184.2	0.635		143.952	0.663
						106.043	0.997		138.851	0.99
						73.77	1		91.423	1
						56.954	1		73.669	0.911
						160.158	0.864		146.513	0.433
						190.031	0.764		120.313	1
						100.42	0.874		112.887	1
						126.323	0.999		126.568	1
						25.61	1		123.276	1
						95.126	1		81.008	1
						91.94	0.999		97.951	1
						141.853	0.966		120.975	1
						194.97	0.364		99.527	1
						127.868	0.985		119.037	1
						87.067	0.997		116.67	1
						79.265	1		116.051	1
						71.705	1		121.348	0.998
						188.847	0.516		106.225	1
						172.245	0.67		117.156	1
						99.064	0.996		74.012	1
						42.626	1		121.951	0.999
						65.493	0.92		133.288	0.989
						168.075	0.796		98.745	1
						56.225	1		135.501	1
						98.405	0.892		84.231	1
						148.473	0.683		140.811	1
						197.888	0.438		79.043	1
						61.102	1		58.462	1
						24.299	1		101.793	1
						80.039	0.996		122.922	1
						156.092	0.747		131.691	0.999
						198.659	0.859		128.408	1
						95.261	0.632		135.566	0.995
						158.987	0.473		91.074	1
						178.909	0.622		127.719	1
						131.61	0.992		86.624	1
						195.602	0.988		125.993	0.998
						190.418	0.907		118.953	1
						135.538	0.529		103.479	1
						166.051	0.543		97.522	1
						57.815	0.971		106.108	0.998
						136.557	0.666		72.74	1
						196.374	0.911		52.748	1
						193.136	0.498		138.848	0.997
						170.1	1		124.756	1
						159.176	0.968		106.234	1
						141.217	0.984		96.463	1
						117.441	0.806		89.222	1
						91.505	1		119.313	0.998
						95.769	0.981		119.847	0.997
						182.115	0.707		120.306	1
						54.302	1		129.087	1
						103.043	0.887		120.005	0.999
						170.052	0.914		53.18	1
						105.189	0.998		121.708	0.996
						176.606	0.566		76.756	0.988
						105.496	0.999		79.706	1
						134.524	0.968		53.569	1
						81.898	1		48.082	1
						100.542	0.985		41.959	1
						100.578	0.961		24.546	1
						146.504	0.828		138.709	0.996
						123.652	0.865		62.278	1
						98.045	0.584		83.292	1
						163.723	0.964		88.809	0.999
						96.979	0.999		53.535	1
						129.845	0.896		141.729	0.814
						114.525	0.939		131.853	1
						119.968	0.964		140.789	0.999
						183.227	0.419		131.166	1
						166.272	0.513		128.204	1
						120.293	0.931		72.714	0.985
						97.623	0.542		60.079	0.999
						163.75	0.958		105.622	0.983
						92.768	0.95		65.915	0.999
						177.426	0.696		65.811	0.827
						73.019	1		138.185	0.997
						33.654	1		73.195	0.994
						118.136	0.719		146.016	0.991
						193.124	0.741		140.705	0.989
						160.463	0.914		97.426	0.995
						135.574	0.539		102.839	1
						82.85	0.999		96.083	1
						86.693	1		141.217	0.99
						75.328	0.959		100.206	0.999
						105.608	0.891		104.674	1
						180.356	0.587		138.171	0.988
						130.67	0.994		107.744	0.997
						96.874	0.78		78.085	1
						85.279	0.83		126.681	1
						157.652	0.938		146.85	0.425
						65.933	0.635		130.2	0.935
						120.161	0.942		119.972	0.999
						155.96	0.635		146.949	0.865
						121.7	0.773		145.207	0.944
						148.749	0.671		26.566	1
						190.728	0.671		93.256	0.999
						136.34	0.992		42.732	1
						160.351	0.78		148.172	0.8
						39.099	1		136.211	1
						58.991	0.938		96.778	0.999
						76.575	1		120.306	1
						106.58	0.968		124.986	0.999
						62.309	0.999		81.138	1
						153.269	0.532		98.139	1
						145.771	0.725		100.87	1
						180.638	0.815		80.095	1
						108.335	0.458		126.579	1
						112.381	0.89		123.215	1
						35.416	1		91.612	1
						61.176	0.965		127.563	1
						52.388	1		102.731	0.999
						196.692	0.54		102.985	1
						161.378	0.789		115.368	1
						123.724	0.735		132.749	0.996
						135.101	0.681		91.522	1
						181.545	0.439		81.7	1
						174.539	0.438		122.739	1
						109.324	0.997		76.274	1
						96.021	0.98		127.359	1
						52.977	1		138.497	1
						73.776	0.467		82.266	1
						162.175	0.784		112.49	1
						145.86	0.921		113.148	1
						73.807	0.905		63.79	1
						26.377	1		131.776	0.999
						146.68	0.666		110.854	1
						82.309	0.997		110.912	1
						138.626	0.948		136.845	0.999
						47.834	0.999		138.613	1
						80.018	0.999		139.982	0.998
						188.246	0.508		128.705	1
						37.107	1		139.789	0.995
						187.919	0.987		124.04	1
						177.019	0.673		125.215	1
						172.883	0.681		87.858	1
						68.681	0.936		113.554	1
						170.274	0.742		102.198	1
						132.176	0.821		120.37	1
						59.113	1		122.714	1
						94.515	0.826		122.178	0.999
						176.967	0.578		101.181	1
						179.144	0.421		97.64	1
						194.562	0.983		35.886	1
						98.424	0.995		99.621	0.999
						115.64	0.611		54.262	1
						47.25	0.996		79.864	1
						111.326	0.803		104.601	1
						140.114	0.908		80.777	1
						177.854	0.603		114.781	0.98
						163.063	0.701		91.431	1
						141.742	0.309		125.397	1
						68.326	0.702		78.299	1
						101.063	1		13.61	1
						163.23	0.676		106.668	0.712
						143.542	0.561		121.693	0.998
						188.621	0.46		102.169	0.999
						71.916	0.996		141.553	0.975
						122.884	0.998		72.925	0.988
						158.352	0.914		94.479	1
						131.461	0.998		105.202	0.999
						55.437	0.999		50.395	1
						118.831	0.531		146.913	0.976
						133.869	0.977		103.399	1
						73.415	1		136.479	0.996
						117.909	0.954		133.002	0.997
						98.143	0.998		117.202	0.999
						175.151	0.544		125.425	0.982
						112.342	0.978		115.305	1
						142.631	0.976		130.571	0.999
						111.586	0.745		135.417	1
						193.26	0.466		144.835	0.997
						97.879	0.891		114.439	0.987
						48.341	1		133.678	0.996
						173.8	0.35		135.782	0.996
						91.237	1		136.257	0.999
						128.074	0.995		71.086	1
						160.122	0.985		46.605	1
						141.921	0.977		141.295	0.988
						111.496	0.923		135.006	0.507
						158.608	0.54		75.42	1
						96.307	0.997		63.445	1
						108.675	0.987		37.431	0.997
						140.807	0.795		69.129	1
						123.541	0.954		92.341	1
						146.874	0.862		146.735	0.557
						153.671	0.97		33.627	1
						97.246	0.996		125.169	1
						80.279	0.972		137.436	0.862
						102.123	0.97		147.397	0.582
						167.538	0.838		72.128	1
						23.579	1		127.414	0.994
						147.312	0.908		142.633	0.982
						155.111	0.808		146.143	0.999
						88.82	1		133.407	1
						79.854	0.999		33.27	0.966
						136.066	0.961		148.109	0.819
						145.436	0.967		68.3	1
						106.859	0.998		23.204	1
						82.596	0.532		96.706	1
						42.773	1		121.406	0.563
						54.444	1		87.648	0.892
						188.069	0.577		43.562	1
						127.16	0.905		87.909	1
						106.127	0.989		114.371	1
						136.987	0.982		107.956	1
						92.792	1		26.981	1
						177.889	0.404		57.534	1
						76.342	1		97.308	1
						131.757	0.938		101.68	1
						116.726	1		124.145	1
						168.037	0.929		127.979	0.903
						178.071	0.945		108.45	1
						39.494	1		127.02	1
						94.983	0.893		104.047	1
						135.092	0.535		126.485	0.999
						70.814	0.996		118.628	1
						70.602	0.794		72.558	1
						116.179	0.603		117.141	1
						124.755	0.995		85.657	1
						133.327	0.99		110.275	1
						60.769	0.545		60.899	1
						77.954	1		109.419	1
						83.315	0.997		123.179	1
						110.79	0.997		87.046	1
						63.484	0.98		107.063	1
						172.602	0.907		127.96	1
						123.159	0.954		34.202	1
						16.274	0.996		105.621	1
						173.586	0.643		108.179	1
						69.146	1		142.842	0.987
						108.765	1		67.136	1
						76.146	0.96		69.889	1
						195.502	0.556		72.773	1
						27.16	1		48.19	1
						166.747	1		118.928	1
						76.199	0.999		132.853	0.999
						125.161	0.763		87.168	1
						92.216	1		126.347	1
						188.371	0.511		18.358	0.999
						98.375	0.804		126.685	1
						144.651	0.563		50.045	1
						50.198	1		101.782	1
						193.42	0.879		142.671	0.967
						69.503	0.631		133.915	0.999
						201.078	0.835		5.856	1
						51.759	1		134.447	0.999
						163.777	0.925		140.42	0.998
						16.788	0.995		126.58	1
						111.847	0.908		76.323	1
						85.067	0.945		129.779	1
						189.153	0.71		132.25	0.98
						177.538	0.358		56.537	1
						52.286	1		108.288	1
						123.437	0.613		40.837	1
						175.507	0.349		132.316	1
						129.67	0.873		141.818	0.993
						144.97	0.835		143.103	0.997
						153.047	0.638		83.592	1
						122.846	0.917		133.161	0.945
						59.428	0.987		137.804	0.997
						158.328	1		138.832	0.999
						186.41	0.91		110.451	0.998
						71.515	0.994		127.765	1
						188.837	0.356		80.72	1
						87.587	0.934		141.862	1
						95.318	0.845		127.417	1
						176.997	0.487		61.069	0.984
						96.347	0.917		147.066	0.982
						129.928	0.948		134.828	0.996
						100.256	0.51		120.302	1
						99.202	0.997		98.303	0.998
						132.491	0.701		80.803	1
						120.841	0.967		124.981	0.999
						157.876	0.966		134.399	0.994
						131.665	0.509		120.513	0.899
						183.175	0.353		90.092	1
						81.266	1		135.948	0.998
						96.801	0.99		78.333	1
						89.288	0.877		131.077	0.989
						173.797	0.814		141.193	0.55
						174.582	0.502		95.981	1
						169.068	0.925		71.216	1
						123.631	0.621		108.236	1
						70.201	0.996		112.547	1
						102.8	0.981		91.79	1
						173.773	0.781		132.713	0.999
						109.412	0.98		111.179	1
						152.636	0.986		109.064	1
						159.474	0.89		116.236	1
						165.672	0.692		71.152	1
						190.241	0.632		89.872	1
						150.825	0.96		89.667	1
						80.29	0.986		129.583	1
						142.87	0.965		124.78	1
						87.219	1		124.985	0.999
						59.733	1		107.31	1
						108.338	0.998		118.978	1
						80.037	0.999		116.079	1
						75.438	1		103.781	1
						77.299	0.943		80.602	1
						102.848	0.998		118.094	1
						184.915	0.4		131.747	0.999
						129.419	0.91		66.255	1
						160.386	0.978		139.444	0.998
						182.017	0.827		71.725	0.98
						134.103	0.529		81.644	0.872
						173.035	0.645		136.005	0.999
						52.399	1		81.057	1
						155.539	0.916		107.699	1
						173.408	0.734		112.064	1
						147.169	0.882		62.937	1
						70.706	1		137.123	1
						188.463	0.785		129.393	1
						112.347	0.801		144.954	0.992
						77.604	0.994		135.207	1
						112.287	0.884		53.422	1
						112.302	0.99		135.481	1
						135.99	0.923		36.437	1
						195.25	0.639		143.231	1
						62.618	1		101.882	1
						138.612	0.765		143.156	0.996
						35.423	0.99		135.372	0.999
						131.362	0.765		17.261	1
						127.731	0.529		79.305	1
						94.025	0.736		135.072	1
						128.908	0.97		125.478	0.997
						168.311	0.803		28.471	1
						31.207	0.999		145.007	0.994
						159.461	0.93		146.697	0.994
						35.492	0.997		133.202	0.999
						45.189	1		137.843	0.999
						101.231	0.998		49.961	1
						97.745	0.989		130.133	0.998
						43.541	0.997		138.908	0.748
						77.587	0.999		129.656	0.999
						128.423	0.832		128.152	1
						123.033	0.973		143.287	0.964
						66.355	0.999		95.741	0.866
						29.732	1		118.286	1
						79.461	0.961		127.345	0.999
						156.717	0.761		141.923	0.994
						79.098	0.99		70.119	0.979
						138.042	0.989		126.019	1
						188.782	0.463		47.214	1
						201.4	0.979		145.892	0.457
						88.738	0.999
						194.66	0.891
						144.54	0.861
						179.182	0.677
						195.795	0.603
						190.758	0.556
						200.231	0.72
						19.202	1
						66.571	0.993
						11.271	1
						113.891	0.973
						56.223	0.531
						105.589	0.869
						91.377	0.999
						91.403	0.662
						191.526	0.508
						20.647	1
						90.993	0.677
						196.264	0.587
						102.732	0.896
						94.442	0.999
						115.25	0.943
						98.849	0.917
						51.529	0.999
						163.658	0.766
						125.499	0.848
						130.404	0.954
						115.901	0.957
						167.331	0.807
						191.482	0.364
						134.579	0.969
						163.21	0.952
						159.838	0.632
						108.954	1
						116.519	0.996
						164.867	0.815
						141.384	0.797
						121.942	0.793
						118.821	1
						144.615	0.981
						134.802	1
						104.964	1
						80.392	1
						59.37	1
						111.414	0.996
						121.16	0.998
						87.716	1
						177.617	0.864
						189.591	0.623
						107.755	0.997
						69.236	0.994
						137.429	0.921
						138.28	0.986
						133.057	0.84
						189.467	0.853
						156.674	0.762
						66.696	0.993
						184.202	0.806
						110.356	0.95
						63.586	1
						183.959	0.999
						131.779	0.978
						70.894	1
						33.005	1
						3.619	1
						112.474	0.999
						179.964	0.78
						46.959	1
						149.274	0.994
						172.49	0.667
						131.516	0.986
						106.29	0.971
						81.46	1
						99.725	0.616
						50.988	1
						196.483	1
						169.988	0.869
						157.008	0.926
						113.142	1
						71.384	1
						126.306	1
						104.967	0.99
						189.525	0.481
						127.318	0.978
						161.265	0.716
						39.883	1
						80.095	1
						69.864	1
						139.908	0.934
						83.974	1
						82.379	1
						77.891	0.925
						185.02	0.996
						56.243	0.938
						17.897	0.961
						102.192	0.946
						189.946	0.776
						179.45	0.503
						194.718	0.629
						163.855	0.99
						126.367	0.988
						130.52	0.613
						84.186	0.998
						90.758	0.998
						99.233	0.943
						42.57	1
						90.418	0.972
						82.224	1
						115.272	0.71
						197.098	0.914
						135.876	0.972
						197.235	0.944
						123.024	0.744
						197.19	0.597
						191.793	0.341
						116.212	0.999
						140.461	0.985
						196.676	1
						169.282	0.918
						126.669	0.639
						197.267	0.66
						185.17	0.348
						153.591	0.965
						193.663	0.905
						162.026	0.798
						167.833	0.592
						78.899	0.982
						189.665	0.572
						114.074	0.973
						110.429	1
						158.553	0.79
						164.299	0.997
						71.172	0.999
						121.481	0.626
						84.391	0.889
						89.669	1
						152.849	0.933
						181.348	0.959
						91.001	0.999
						96.095	1
						106.689	1
						102.188	0.704
						73.076	1
						112.921	1
						69.63	0.998
						90.158	1
						143.306	0.982
						164.191	0.914
						176.956	0.959
						176.454	0.762
						142.177	0.829
						135.365	0.895
						79.095	1
						138.119	0.991
						136.088	0.506
						46.692	1
						108.628	0.997
						167.784	0.914
						109.665	0.999
						73.792	0.942
						171.748	0.902
						69.32	0.915
						158.161	0.992
						171.59	0.741
						79.792	1
						127.237	0.992
						56.762	0.998
						61.255	0.998
						137.849	0.611
						148.892	0.987
						107.033	0.999
						119.503	0.852
						106.408	0.998
						84.155	1
						103.236	1
						118.298	0.999
						172.213	0.899
						28.446	1
						191.64	0.848
						190.408	0.898
						141.483	0.937
						189.547	0.867
						162.229	0.937
						36.046	0.998
						58.946	0.97
						109.767	0.995
						99.525	0.755
						37.872	0.993
						136.092	0.922
						48.703	0.993
						198.823	0.581
						128.081	0.994
						38.304	0.985
						120.652	0.863
						152.447	0.848
						192.699	0.6
						182.551	0.773
						137.711	0.538
						146.83	0.648
						69.818	0.967
						146.752	0.928
						197.254	0.614
						190.906	0.313
						187.089	0.593
						172.079	0.633
						122.524	0.995
						134.387	0.997
						186.679	0.518
						189.198	0.693
