# Supplementary material for: Aberration correction in long GRIN lens-based microendoscopes for extended field-of-view two-photon imaging in deep brain regions
Source: eLife. 2025 May 2;13:RP101420. doi: 10.7554/eLife.101420 (PMC12048154; doi:10.7554/eLife.101420)
Supplement: Figure 6—source data 2. [file elife-101420-fig6-data2.csv]

Panel F	(8.8 mm GRIN rod)					Panel H	(8.8 mm GRIN rod)					Panel I	(8.8 mm GRIN rod)							Panel J	(8.8 mm GRIN rod)
Uncorrected			Corrected			Uncorrected			Corrected			Uncorrected				Corrected				Uncorrected				Corrected
Threshold on peak SNR	Fraction		Threshold on peak SNR	Fraction		Radial distance	Purity index		Radial distance	Purity index		Pearson's correlation	Norm. no. of cells			Pearson's correlation	Norm. no. of cells			Radial distance	Pearson's correlation			Radial distance	Pearson's correlation
	(%)			(%)		(um)	(a.u.)		(um)	(a.u.)		(bin centers, a.u.)	(a.u.)			(bin centers, a.u.)	(a.u.)			(um)	(a.u.)				(um)	(a.u.)
10	41.551		10	21.951		95.323	1		114.573	0.996		-0.045	0			-0.045	0			0	0.976	0.01		0	0.946	0.018
11	44.326		11	23.571		75.76	1		109.269	0.998		-0.035	0			-0.035	0			10	0.941	0.03		10	0.922	0.031
12.5	46.383		12.5	27.429		30.452	1		92.929	1		-0.025	0			-0.025	0			20	0.962	0.01		20	0.933	0.022
15	52.062		15	30.6		85.273	0.999		107.969	1		-0.015	0			-0.015	0			30	0.945	0.011		30	0.897	0.025
17.5	54.971		17.5	33.681		51.339	1		102.54	1		-0.005	0			-0.005	0			40	0.908	0.02		40	0.899	0.02
20	56.25		20	38.411		76.591	1		110.044	0.939		0.005	2.97			0.005	0.075			50	0.85	0.018		50	0.881	0.017
22.5	55.906		22.5	40.541		110.038	1		87.71	1		0.015	4.455			0.015	0.301			60	0.771	0.02		60	0.786	0.021
						68.687	0.71		116.054	0.996		0.025	3.589			0.025	0.377			70	0.671	0.021		70	0.734	0.018
						104.51	0.998		114.415	0.998		0.035	2.847			0.035	0.452			80	0.518	0.018		80	0.591	0.016
						58.473	1		87.92	1		0.045	1.733			0.045	0.301			90	0.36	0.018		90	0.507	0.015
						87.83	1		100.559	0.997		0.055	1.361			0.055	0.979			100	0.27	0.013		100	0.395	0.012
						77.524	1		95.415	1		0.065	1.238			0.065	0.452			110	0.173	0.017		110	0.325	0.011
						28.433	1		96.426	1		0.075	1.733			0.075	0.979			120	0.108	0.01		120	0.236	0.009
						86.833	0.974		113.063	0.998		0.085	0.866			0.085	0.527			130	0.052	0.006		130	0.186	0.009
						106.954	0.507		116.403	0.991		0.095	1.114			0.095	0.452			140	0.037	0.004		140	0.141	0.031
						95.573	0.999		121.122	1		0.105	1.114			0.105	1.054			150	0.017	0.002
						118.74	0.999		82.597	1		0.115	0.866			0.115	0.527			160	0.015	0.002
						19.373	0.996		42.927	1		0.125	0.619			0.125	1.13
						96.281	1		106.615	1		0.135	0.743			0.135	0.979
						53.861	1		82.553	0.97		0.145	0.99			0.145	1.13
						115.96	0.997		97.656	0.891		0.155	0.619			0.155	0.602
						60.691	1		106.836	0.992		0.165	0.619			0.165	0.753
						98.039	0.988		112.122	1		0.175	0.619			0.175	0.979
						37.444	1		108.981	0.503		0.185	0.619			0.185	1.355
						45.969	1		112.334	1		0.195	0.866			0.195	1.13
						56.55	1		85.087	1		0.205	0.866			0.205	1.13
						137.136	0.73		41.375	1		0.215	0.619			0.215	1.355
						81.002	1		121.15	0.996		0.225	0.99			0.225	1.807
						133.653	0.761		124.429	0.995		0.235	1.114			0.235	0.979
						133.472	0.95		59.284	0.947		0.245	0.495			0.245	1.657
						80.597	1		19.744	0.993		0.255	1.114			0.255	1.657
						155.617	0.44		71.184	1		0.265	0.99			0.265	1.581
						85.63	1		74.068	0.999		0.275	0.495			0.275	1.807
						11.48	1		82.573	1		0.285	0.99			0.285	1.807
						67.647	0.993		77.117	1		0.295	1.361			0.295	1.431
						155.22	0.406		114.768	0.998		0.305	0.866			0.305	1.205
						105.149	0.997		123.211	0.683		0.315	0.619			0.315	1.958
						104.672	0.943		123.378	0.998		0.325	0.99			0.325	1.581
						30.187	0.998		90.152	0.998		0.335	0.99			0.335	1.205
						145.892	0.778		105.87	0.999		0.345	1.485			0.345	1.205
						137.274	0.768		86.869	1		0.355	0.866			0.355	1.355
						131.649	0.523		78.161	1		0.365	0.743			0.365	0.979
						152.131	0.792		116.907	0.997		0.375	0.619			0.375	1.355
						52.167	0.514		69.114	0.989		0.385	1.609			0.385	1.13
						52.401	1		100.116	1		0.395	0.495			0.395	1.355
						85.392	0.999		108.48	0.883		0.405	0.743			0.405	1.431
						143.048	0.311		67.705	0.699		0.415	0.866			0.415	0.828
						113.701	0.984		54.529	1		0.425	0.743			0.425	1.205
						117.338	0.897		105.288	0.996		0.435	0.99			0.435	1.506
						47.57	0.974		108.961	0.963		0.445	0.866			0.445	1.054
						98.188	0.993		131.626	0.521		0.455	0.371			0.455	0.979
						58.523	1		72.448	1		0.465	0.495			0.465	1.054
						31.936	1		87.037	1		0.475	0.495			0.475	0.904
						97.016	0.973		76.803	0.992		0.485	0.248			0.485	0.828
						86.397	1		126.041	0.988		0.495	0.619			0.495	0.527
						99.051	0.992		41.733	1		0.505	0.619			0.505	0.678
						77.138	0.999		65.999	1		0.515	0.619			0.515	0.828
						79.732	0.978		117.538	0.96		0.525	0.371			0.525	0.828
						78.001	1		129.017	0.746		0.535	1.114			0.535	1.28
						58.6	1		131.169	0.988		0.545	0.371			0.545	0.527
						42.689	1		96.786	0.838		0.555	0.124			0.555	0.979
						83.441	0.99		56.428	1		0.565	0.866			0.565	1.13
						78.5	0.998		48.717	1		0.575	0.619			0.575	1.054
						55.289	1		126.608	0.986		0.585	0.743			0.585	0.527
						96.887	1		66.481	0.97		0.595	0.99			0.595	0.753
						34.102	0.999		121.598	0.976		0.605	0.495			0.605	1.13
						95.903	0.999		41.593	1		0.615	0.743			0.615	0.828
						140.274	0.778		136.697	0.972		0.625	0.619			0.625	0.828
						126.23	0.576		115.161	0.998		0.635	0.866			0.635	0.452
						107.28	0.965		131.875	0.991		0.645	0.619			0.645	1.054
						117.168	0.904		128.286	0.972		0.655	0.619			0.655	0.828
						56.232	1		130.988	0.989		0.665	0.371			0.665	0.602
						139.526	0.885		87.098	0.933		0.675	0.248			0.675	0.904
						109.038	0.977		53.085	1		0.685	0.371			0.685	0.527
						61.543	1		122.929	0.572		0.695	0.124			0.695	0.678
						88.709	1		22.824	0.865		0.705	0.495			0.705	0.678
						100.268	0.944		138.598	0.98		0.715	1.114			0.715	0.678
						95.009	0.999		130.65	0.996		0.725	0.248			0.725	1.054
						76.372	0.998		125.053	0.987		0.735	0.866			0.735	0.527
						130.452	0.897		86.993	1		0.745	0.248			0.745	0.602
						134.177	0.576		5.625	1		0.755	0.743			0.755	0.753
						110.084	0.93		85.798	1		0.765	0.743			0.765	0.602
						71.128	0.999		92.095	1		0.775	1.485			0.775	0.979
						54.096	1		57.627	1		0.785	0.743			0.785	0.452
						151.893	0.4		85.207	0.994		0.795	0.743			0.795	0.602
						120.477	0.842		72.944	1		0.805	0.99			0.805	0.753
						78.234	1		99.139	0.999		0.815	0.248			0.815	0.527
						106.455	0.987		99.621	0.981		0.825	0.743			0.825	1.28
						144.009	0.344		81.703	1		0.835	1.485			0.835	0.602
						81.82	0.998		92.401	0.994		0.845	0.248			0.845	1.28
						93.724	0.927		92.509	0.996		0.855	0.619			0.855	0.828
						134.98	0.882		84.878	0.999		0.865	0.866			0.865	0.527
						17.162	0.998		103.462	0.998		0.875	0.619			0.875	0.452
						38.203	1		105.362	0.997		0.885	0.495			0.885	0.602
						74.662	0.998		103.28	0.983		0.895	0.743			0.895	1.205
						63.795	0.468		115.473	0.989		0.905	0.99			0.905	0.753
						94.504	0.968		106.12	0.998		0.915	1.238			0.915	1.506
						36.76	0.999		89.603	1		0.925	1.485			0.925	1.205
						19.774	0.9		86.126	0.997		0.935	1.609			0.935	1.28
						100.736	0.947		94.349	1		0.945	1.485			0.945	0.828
						161.304	0.662		56.32	0.988		0.955	1.238			0.955	1.506
						38.212	0.99		100.238	0.994		0.965	2.599			0.965	2.033
						70.832	0.999		54.106	1		0.975	3.342			0.975	2.786
						90.216	0.998		66.519	0.999		0.985	3.713			0.985	2.108
						155.741	0.444		110.206	0.629		0.995	1.98			0.995	1.205
						92.136	0.938		97.283	1
						117.403	0.798		72.928	0.999
						125.702	0.642		70.436	0.998
						87.602	0.979		9.804	1
						146.427	0.906		82.523	0.994
						57.598	0.975		115.157	0.996
						81.446	0.995		71.618	0.994
						147.886	0.638		50.851	0.999
						81.848	0.984		93.999	0.938
						158.218	0.303		110.219	0.993
						46.528	0.988		64.642	0.999
						69.033	0.974		61.6	0.954
						41.703	1		92.732	1
						83.749	0.576		110.917	0.719
						100.745	0.995		109.409	0.989
						55.495	0.542		23.631	1
						65.098	1		72.37	1
						90.948	0.999		121.863	0.998
						90.305	1		41.973	1
						108.052	0.996		27.634	1
						64.158	1		93.766	0.999
						117.433	0.933		25.485	1
						101.697	0.905		121.828	0.965
						106.278	0.999		98.07	0.999
						99.158	0.997		114.068	0.991
						46.36	0.998		37.116	0.818
						126.377	0.821		121.303	0.988
						131.53	0.976		45.451	1
						60.015	1		66.931	0.995
						64.855	1		72.09	1
						72.635	1		119.19	0.993
						103.178	1		89.054	0.995
						93.22	1		102.163	0.989
						51.775	1		101.609	0.993
						124.912	0.991		69.4	0.999
						47.782	1		64.526	1
						67.991	1		108.25	0.93
						70.025	1		137.125	0.931
						32.186	1		70.098	0.998
						43.52	1		99.46	0.996
						77.77	1		36.331	0.982
						116.775	0.958		113.61	0.984
						107.524	0.995		122.578	0.965
						89.527	0.991		45.707	1
						58.152	1		104.805	0.897
						92.808	1		43.055	0.999
						124.081	0.986		113.271	0.99
						37.806	1		83.947	0.8
						155.102	0.786		105.25	0.98
						131.153	0.625		101.72	0.981
						64.804	0.994		46.828	0.929
						154.828	0.643		124.54	0.987
						104.258	0.991		87.138	0.996
						107.83	0.99		139.244	0.869
						150.181	0.363		90.01	0.981
						84.87	1		47.231	1
						104.016	0.843		22.999	1
						144.895	0.882		125.653	0.935
						26.51	1		81.942	0.999
						145.608	0.557		123.718	0.864
						154.06	0.519		85.051	0.981
						102.47	0.854		108.26	0.948
						83.935	1		115.67	0.995
						87.955	0.989		92.652	0.997
						120.532	0.972		90.103	0.999
						115.96	0.993		91.811	0.986
						42.05	1		113.225	0.998
						103.743	0.987		77.131	0.998
						78.998	1		102.232	1
						82.041	1		101.388	1
						51.678	1		83.194	0.999
						87.804	0.996		58.488	1
						106.219	0.956		116.657	0.984
						79.738	0.995		122.156	0.997
						73.527	0.769		85.691	1
						57.826	0.998		119.806	0.994
						46.026	1		91.002	0.997
						98.111	0.994		51.2	1
						105.56	0.408		73.326	0.991
						79.95	0.984		76.281	1
						32.908	1		62.72	1
						154.885	0.518		84.126	1
						57.705	1		112.915	0.996
						88.921	1		101.212	1
						66.486	0.999		99.047	1
						36.389	1		122.036	0.547
						69.459	0.999		111.931	0.997
						12.275	0.876		110.765	1
						86.464	0.999		50.146	1
						50.349	1		61.658	1
						55.87	1		102.954	0.987
						22.294	1		102.815	0.641
						22.189	1		48.613	1
						144.992	0.444		85.905	1
						89.08	0.961		106.231	0.998
						89.314	0.996		98.486	0.525
						74.238	1		92.778	0.999
						96.841	0.979		132.044	0.71
						72.804	0.999		88.21	1
						160.734	0.424		81.545	1
						149.378	0.297		121.494	0.996
						79.927	0.995		87.147	0.995
						78.534	0.999		108.56	0.998
						74.752	1		124.466	0.864
						89.987	0.996		119.421	0.989
						16.152	1		116.52	0.996
						65.397	0.998		67.897	1
						161.029	0.677		65.232	0.586
						87.638	0.783		93.58	1
						57.41	1		50.321	0.999
						124.317	0.789		106.724	0.564
						102.595	0.585		48.597	1
						139.627	0.361		52.463	1
						56.32	0.999		85.027	0.997
						154.098	0.265		99.389	0.541
						115.88	0.961		133.186	0.97
						47.912	1		102.322	0.993
						136.222	0.548		118.683	0.995
						100.889	0.982		125.292	0.943
						86.803	0.736		112.111	0.519
						161.628	0.419		128.996	0.976
						127.706	0.61		74.128	0.61
						163.323	0.431		129.029	0.989
						115.203	0.718		133.511	0.662
						159.555	0.884		128.821	0.577
						147.482	0.692		119.696	0.978
						75.377	0.548		139.478	0.99
						153.712	0.534		76.322	1
						72.921	0.998		40.109	1
						156.745	0.287		133.95	0.971
						124.569	0.836		38.257	0.991
						80.887	0.544		22.633	1
						61.048	0.98		121.332	0.989
						73.52	0.866		139.29	0.957
						127.185	0.707		24.593	1
						8.325	1		125.954	0.965
						100.921	0.887		11.429	1
						58.114	0.998		134.455	0.935
						84.13	0.992		120.624	0.868
						94.53	0.648		108.272	0.742
						108.815	0.985		132.713	0.719
						73.621	1		82.809	1
						92.436	0.994		95.957	1
						130.696	0.399		79.895	1
						142.936	0.484		79.673	1
						43.315	0.999		88.357	0.998
						55.68	0.719		99.215	0.999
						100.777	0.999		88.884	0.961
						64.346	0.976		106.787	0.999
						53.328	1		82.313	0.998
						66.692	0.999		90.793	1
						81.496	0.995		94.933	0.998
						50.672	1		64.146	1
						64.202	0.996		98.946	1
						21.729	1		102.092	0.999
						142.958	0.78		102.986	0.996
						32.638	1		111.457	0.998
						63.885	0.671		101.949	1
						160.388	0.371		69.996	0.997
						94.608	0.939		94.012	1
						58.926	1		82.746	0.999
						116.48	0.999		111.296	0.951
						30.43	0.688		71.967	1
						116.586	0.565		72.448	1
						93.93	0.724		108.154	0.999
						29.088	1		120.65	0.987
						87.114	0.993		121.661	0.982
						143.726	0.509		90.66	0.997
						40.287	0.994		99.918	0.917
						120.787	0.597		101.533	0.996
						76.439	0.997		70.665	1
						96.044	0.974		112.168	0.996
						80.646	0.998		39.961	1
						160.039	0.347		90.603	0.999
						62.971	0.798		75.223	0.999
						75.461	0.753		69.601	1
						110.649	0.936		81.175	1
						63.777	1		63.532	1
						56.532	0.997		102.03	0.993
						98.085	0.974		117.65	0.994
						159.146	0.233		54.871	1
						36.689	1		73.022	1
						94.293	0.998		28.884	1
						97.861	0.996		89.715	0.998
						101.474	0.796		106.572	0.988
						10.767	1		114.448	0.976
						82.944	1		80.605	0.999
						81.725	0.999		109.531	0.938
						65.929	1		52.722	1
						95.612	0.994		86.62	0.833
						18.267	1		98.796	1
						42.429	1		80.03	0.999
						105.981	0.998		119.577	0.998
						104.034	0.987		70.925	1
						78.975	0.999		120.606	0.998
						67.872	0.999		112.171	0.914
						123.803	0.948		49.006	0.736
						85.747	0.982		36.252	1
						125.446	0.883		57.928	0.978
						46.76	1		51.931	1
						89.855	1		120.59	0.992
						45.927	1		46.666	1
						65.115	1		115.655	0.995
						62.918	0.999		89.328	0.995
						24.994	1		132.935	0.97
						80.271	1		108.239	0.995
						151.993	0.497		135.667	0.973
						91.453	0.988		123.505	0.57
						122.856	0.947		59.096	1
						102.489	0.998		128.325	0.954
						71.703	1		105.974	0.91
						52.182	1		116.86	0.891
						105.647	0.863		125.928	0.785
						102.142	0.991		43.195	1
						72.627	1		34.075	1
						51.114	0.915		109.065	0.998
						119.332	0.957		125.134	0.874
						110.69	0.998		87.932	0.999
						68.836	0.992		24.841	1
						61.302	1		28.271	1
						81.846	0.99		11.209	1
						65.198	0.999		136.177	0.958
						69.333	0.82		96.575	0.977
						114.221	1		94.083	1
						99.896	0.973		104.093	0.989
						86.418	0.826		72.813	0.945
						66.714	0.995		65.511	0.609
						112.111	0.943		73.398	0.66
						74.164	1		128.593	0.931
						88.516	0.999		126.051	0.974
						40.639	1		118.926	0.789
						38.606	1		77.172	0.999
						61.029	1		104.853	0.99
						68.88	1		135.138	0.553
						135.361	0.978		110.917	0.988
						86.398	0.933		72.122	1
						84.432	0.997		135.062	0.985
						106.886	0.999		23.604	1
						50.818	0.998		125.026	0.98
						95.554	0.989		122.65	0.992
						85.979	0.995		132.32	0.882
						5.858	1		19.415	1
						104.292	0.994		98.501	0.935
						157.597	0.919		114.183	0.718
						62.622	1		121.559	0.989
						36.934	1		129.644	0.831
						89.095	0.999		90.391	0.738
						71.294	0.962		38.287	1
						72.053	1		114.736	0.987
						105.696	0.992		131.861	0.91
						117.864	0.986		119.047	0.952
						63.143	1		134.616	0.33
						34.751	0.607		132.883	0.505
						28.164	1		117.587	0.617
						75.54	1		110.445	0.998
						64.722	1		100.628	0.996
						65.687	1		109.52	0.999
						84.816	0.998		78.505	0.995
						108.276	0.998		85.679	1
						92.87	0.796		71.539	1
						74	0.988		117.524	0.993
						24.635	0.995		86.624	1
						61.084	1		79.249	1
						59.052	0.892		107.846	0.998
						55.562	1		91.576	0.999
						30.421	1		113.159	1
						29.039	1		84.757	0.999
						31.19	1		82.519	0.999
						71.24	0.999		107.884	1
						84.251	0.975		84.292	0.515
						35.425	1		89.578	0.999
						95.034	0.998		100.94	0.993
						85.153	1		88.308	0.999
						124.046	0.8		99.999	0.999
						74.764	1		102.312	0.999
						32.655	1		89.257	0.96
						125.777	0.732		102.27	0.961
						46.803	0.999		83.293	1
						67.759	0.976		107.091	0.957
						132.492	0.586		116.264	0.996
						68.474	0.998		97.309	0.909
						98.644	1		117.291	0.973
						120.656	0.985		111.887	0.994
						86.507	0.999		95.266	0.999
						75.147	1		81.834	0.81
						99.808	0.998		72.264	0.988
						56.016	0.992		87.596	0.954
						87.378	1		68.082	0.999
						123.135	0.927		103.496	0.999
						94.415	0.977		97.76	0.999
						161.35	0.543		95.286	0.977
						89.321	1		103.068	0.996
						33.222	0.999		108.838	0.997
						109.173	0.982		106.639	0.988
						75.911	0.999		107.935	0.987
						50.192	1		117.587	0.927
						150.509	0.289		98.97	0.991
						78.8	0.981		79.527	0.999
						138.603	0.519		61.083	0.996
						118.028	0.724		58.528	0.999
						97.818	0.992		80.264	1
						136.325	0.582		110.847	0.992
						65.181	1		87.91	0.99
						61.316	1		120.753	0.981
						88.525	0.951		105.955	1
						86.392	1		68.784	1
						92.176	0.697		18.082	1
						34.026	1		117.061	0.997
						92.799	0.981		104.62	0.984
						90.19	0.983		114.899	0.973
						103.379	0.981		49.899	0.998
						57.652	0.932		30.367	1
						135.052	0.446		69.122	0.999
						150.948	0.394		94.655	0.989
						55.013	0.973		82.257	0.993
						48.952	0.865		108.034	0.989
						93.182	0.985		118.344	0.982
						122.243	0.853		72.862	1
						147.183	0.31		116.286	0.975
						90.575	0.997		93.619	0.996
						141.365	0.703		87.197	0.996
						159.907	0.482		122.355	0.975
						6.591	1		59.593	1
						127.377	0.526		100.313	0.999
						46.806	0.999		92.522	1
						101.901	1		139.859	0.97
						75.073	1		45.732	0.995
						132.964	0.83		137.926	0.486
						13.808	1		19.074	1
						115.201	0.984		56.825	1
						88.61	0.971		128.12	0.987
						20.304	1		37.676	1
						61.168	1		123.447	0.996
						91.641	0.999		40.877	1
						102.872	0.886		43.843	1
						59.763	1		34.406	0.997
						111.244	0.994		111.627	0.943
						103.379	1		94.577	0.929
						126.286	0.815		108.518	0.724
						129.12	0.583		71.66	1
						47.683	1		51.41	1
						107.538	0.994		126.385	0.984
						127.711	0.993		123.176	0.91
						83.687	0.997		130.292	0.985
						115.463	0.991		128.425	0.943
						99.745	0.993		20.99	0.931
						111.85	0.944		136.211	0.773
						149.359	0.772		103.748	0.978
						67.958	1		84.063	1
						58.594	1		140.601	0.925
						44.013	1		49.71	0.933
						109.791	0.998		95.629	0.889
						73.957	0.977		115.802	0.985
						133.998	0.948		89.372	0.998
						50.43	1		133.094	0.63
						103.551	0.997		139.533	0.658
						71.453	1		125.747	0.867
						74.227	1		85.382	0.999
						33.378	0.984		80.589	1
						29.422	1		90.765	1
						109.755	0.995		84.576	1
						139.391	0.763		108.727	0.998
						105.159	0.999		86.429	0.999
						122.572	0.643		82.471	1
						78.909	0.991		101.362	0.998
						99.21	0.987		112.417	0.999
						68.378	0.999		102.069	1
						155.39	0.545		111.629	1
						52.897	1		94.099	0.999
						130.953	0.835		105.798	0.999
						132.341	0.746		75.861	0.999
						105.74	0.995		90.18	1
						156.798	0.428		111.529	0.996
						77.843	0.598		95.132	0.996
						103.262	0.995		60.81	1
						146.582	0.7		86.932	1
						67.224	1		63.265	0.998
						161.679	0.466		69.159	0.998
						162.499	0.501		93.669	0.998
						120.953	0.903		52.075	1
						124.569	0.975		97.984	1
						87.572	0.855		75.908	1
						97.527	0.995		97.204	1
						122.357	0.998		100.578	0.998
						86.457	0.917		98.761	1
						116.639	0.884		85.476	1
						91.339	1		74.837	1
						129.608	0.994		112.889	1
						85.212	0.999		101.848	0.999
						100.041	0.999		71.349	0.98
						43.597	1		111.575	1
						107.219	0.998		47.247	1
						81.965	0.555		106.828	0.999
						123.479	0.997		106.869	0.989
						80.551	1		116.993	0.986
						59.287	0.984		72.967	1
						70.685	0.999		79.779	1
						52.439	1		105.19	0.998
						29.8	1		115.791	1
						120.729	0.755		57.601	0.997
						60.89	1		116.584	0.996
						33.245	1		111.346	1
						91.473	0.999		125.382	0.999
						7.02	0.994		55.183	1
						67.101	1		82.703	1
						143.687	0.948		134.181	0.99
						141.982	0.922		76.624	0.993
						103.683	0.999		93.742	0.675
						54.578	1		49.135	0.999
						113.982	0.998		63.24	1
						128.512	0.73		107.508	0.987
						126.681	0.965		113.821	0.996
						89.769	0.999		60.35	1
						63.244	1		129.568	0.999
						38.259	1		135.774	0.978
						161.21	0.881		53.947	0.971
						102.761	0.668		46.314	1
						72.723	0.912		113.543	0.996
						48.032	1		120.023	0.967
						102.137	0.996		89.563	0.992
						102.238	0.964		25.189	1
						99.822	0.987		54.584	0.997
						101.626	0.999		117.175	0.978
						16.575	0.982		122.959	0.847
						148.004	0.516		38.983	1
						101.551	0.945		114.507	1
						154.635	0.537		97.77	0.964
						109.606	0.992		133.564	0.987
						80.198	0.999		134.173	0.802
						106.304	0.994		57.082	0.995
						89.996	0.987		138.476	0.979
						75.788	1		124.978	0.959
						70.278	1		97.158	0.992
						63.592	1		127.429	0.836
						66.913	1		135.329	0.715
						60.535	0.999		128.997	0.504
						68.981	0.999		125.005	0.992
						99.444	0.943		80.347	0.968
						136.202	0.419		128.708	0.588
						87.678	0.912		125.847	0.951
						111.179	0.996		137.873	0.871
						31.808	1		94.443	0.954
						42.391	1		142.09	0.996
						99.648	0.994		131.876	0.95
						142.913	0.454		139.649	0.976
						19.048	1		134.907	0.987
						65.687	0.546		26.59	1
						124.885	0.943		100.592	1
						121.928	0.97		105.096	0.998
						62.028	1		108.786	0.998
						57.505	0.999		90.592	1
						78.321	1		116.099	0.999
						157.381	0.576		98.648	1
						110.316	0.609		79.57	1
						138.15	0.947		79.019	1
						70.136	1		107.09	1
						131.138	0.889		105.588	1
						84.433	0.999		108.67	0.997
						108.714	0.986		100.126	1
						74.479	1		103.802	0.904
						79.847	1		63.833	1
						162.404	0.623		109.65	0.999
						83.511	0.999		84.896	0.999
						96.292	0.935		77.464	1
						113.36	0.97		106.863	0.575
						45.141	1		111.017	1
						84.276	1		110.831	1
						44.321	1		106.379	0.998
						36.761	0.896		51.214	1
						108.618	0.928		91.516	0.999
						98.55	1		111.245	0.997
						108.644	0.728		109.991	0.999
						75.339	0.908		85.994	1
						95.344	0.958		90.836	1
						161.218	0.354		88.032	1
						40.112	0.998		121.528	0.937
						159.773	0.466		73.518	1
						126.115	0.539		84.241	1
						57.771	1		104.625	1
						38.933	1		51.925	1
						149.141	0.389		115.222	0.986
						139.233	0.41		112.319	0.997
						157.857	0.43		92.531	0.936
						114.335	0.865		109.5	0.987
						18.089	1		110.518	0.982
						102.399	0.991		107.623	0.999
						92.701	0.989		95.135	0.938
						71.054	0.985		80.553	1
						85.925	0.988		32.828	1
						67.805	1		91.41	0.934
						70.895	0.996		122.827	1
						110.319	0.851		87.058	1
						112.916	0.996		69.729	1
						79.195	0.997		122.79	0.999
						84.346	0.963		90.678	0.999
						93.154	0.999		38.24	1
						62.296	1		52.054	1
						90.846	0.998		40.287	1
						96.82	0.985		68.505	0.999
						117.435	0.85		113.911	0.991
						75.52	0.982		112.53	0.998
						61.335	1		44.056	1
						39.292	1		112.435	0.98
						49.198	1		120.652	0.998
						145.239	0.797		70.31	1
						24.141	1		76.795	0.999
						98.852	0.889		78.904	1
						91.172	0.996		69.48	0.996
						60.48	0.998		136.463	0.994
						83.652	0.948		120.952	0.997
						72.468	1		129.986	0.251
						77.408	1		87.069	0.966
						48.32	1		60.364	1
						59.264	0.875		127.52	0.998
						160.659	0.24		126.199	0.97
						143.1	0.487		46.943	0.997
						83.519	0.705		81.527	0.993
						88.842	1		135.279	0.959
						40.075	0.577		114.487	0.994
						73.365	0.696		57.31	0.96
						19.907	0.998		124.864	0.536
						60.478	0.999		129.4	0.995
						106.665	0.952		132.187	0.968
						132.519	0.826		130.055	0.958
						162.095	0.463		119.102	0.79
						34.12	0.993		14.613	1
						90.531	0.952		138.548	0.948
						54.111	1		48.479	1
						68.862	0.986		120.563	0.977
						120.462	0.895		114.662	0.996
						94.109	0.995		134.435	0.645
						98.417	0.671		72.87	0.99
						58.978	1		137.079	0.99
						152.225	0.337		119.81	0.992
						34.086	0.99		137.253	0.911
						110.706	0.944		139.127	0.791
						80.56	0.999		134.119	0.518
						104.444	0.38		130.887	0.68
						159.547	0.207		128.838	0.985
						84.968	0.999		90.626	0.719
						118.109	0.754		118.942	0.993
						65.08	0.998		133.556	0.623
						92.962	0.988		97.426	0.998
						162.169	0.421		99.609	1
						128.999	0.472		98.372	0.999
						92.147	1		91.985	1
						119.981	0.992		80.54	1
						131.71	0.957		87.494	0.981
						68.153	0.998		78.977	1
						81.056	1		68.049	1
						108.286	0.999		121.852	0.983
						16.881	1		92.722	0.987
						87.033	1		108.504	0.997
						27.687	1		92.458	0.999
						67.881	1		97.85	0.996
						106.531	1		92.64	0.98
						102.149	0.997		81.451	0.999
						109.167	0.999		66.886	1
						94.217	0.999		94.521	0.995
						156.9	0.806		58.549	1
						120.171	0.99		95.087	0.999
						111.969	1		71.923	1
						55.676	1		112.09	0.992
						37.511	1		84.084	0.999
						70.145	0.985		107.32	0.988
						79.433	0.986		54.49	0.999
						102.82	0.987		102.808	0.999
						80.113	1		69.732	1
						69.737	1		85.857	1
						83.517	0.957		116.724	0.992
						41.598	1		106.553	0.998
						12.34	1		9.64	0.994
						43.207	1		95.743	1
						124.12	0.982		91.573	0.999
						74.733	0.996		109.136	0.997
						154.674	0.721		117.724	0.99
						153.665	0.723		78.368	0.987
						102.382	0.987		124.698	0.999
						157.004	0.752		89.45	0.994
						97.557	0.991		126.736	0.981
						85.577	0.999		107.795	0.499
						80.034	0.967		71.507	0.997
						59.707	1		128.76	0.991
						98.869	0.989		59.23	1
						60.508	0.996		81.243	0.998
						138.699	0.758		100.958	0.999
						89.775	0.913		119.133	0.992
						86.136	0.996		72.727	0.999
						108.06	0.65		108.434	0.999
						63.892	0.988		35.631	1
						91.676	0.871		129.347	0.993
						73.801	0.867		45.456	1
						160.645	0.399		114.557	0.971
						121.184	0.998		116.647	0.989
						89.335	1		116.084	0.854
						95.825	0.998		107.568	0.991
						93.56	1		73.834	0.543
						94.027	0.995		34.184	1
						94.251	0.999		125.527	0.977
						68.224	1		133.336	0.994
						109.18	0.572		65.669	0.966
						32.472	1		108.902	0.999
						96.98	0.998		126.008	0.991
						95.491	0.999		81.67	0.84
						118.357	1		80.417	0.997
						46.21	1		51.122	1
						85.493	0.961		51.902	1
						117.775	0.962		91.737	0.999
						142.442	0.534		71.737	0.986
						40.523	1		84.992	0.912
						86.486	0.998		66.507	0.584
						67.593	1		57.469	0.996
						109.893	1		46.71	1
						37.015	1		96.022	0.995
						71.964	0.99		125.759	0.952
						51.73	1		25.696	1
						146.748	0.304		96.003	0.999
						89.651	0.999		116.448	0.855
						123.79	0.823		62.038	0.992
						52.724	1		126.259	0.976
						43.797	1		101.121	0.987
						79.411	1		94.85	0.959
						84.829	1		22.926	1
						129.11	0.964		140.303	0.882
						54.81	1		15.694	1
						127.989	0.965		61.117	0.997
						62.021	0.974		111.327	0.966
						85.882	1		50.291	0.992
						120.902	0.982		124.412	0.994
						158.495	0.728		47.06	1
						115.542	0.934		83.344	0.996
						66.399	0.85		50.586	0.997
						138.913	0.972		140.294	0.963
						76.665	1		112.772	0.95
						18.736	1		111.286	0.98
						130.727	0.983		130.571	0.585
						37.092	1		25.723	0.999
						161.925	0.735		83.213	0.883
						159.775	0.504		138.788	0.972
						105.28	0.997		132.649	0.698
						30.212	0.554		128.992	0.899
						144.963	0.997		101.871	0.999
						160.199	0.733		76.451	1
						89.236	1		89.615	1
						73.738	1		99.442	1
						108.201	0.994		96.118	1
						81.059	1		84.545	1
						112.916	0.994		97.484	0.999
						102.192	1		94.344	1
						89.461	1		99.325	0.986
						57.919	1		70.603	0.998
						124.035	0.991		54.108	1
						58.323	1		39.432	1
						41.793	1		78.462	1
						102.268	0.997		87.103	1
						71.337	0.998		87.292	0.995
						98.334	0.897		116.51	0.995
						112.675	0.897		93.166	0.999
						104.252	0.974		107.893	0.997
						87.59	0.83		99.453	1
						105.565	0.999		60.92	1
						124.874	0.985		114.193	0.999
						105.074	0.998		76.672	0.98
						140.345	0.892		99.826	0.998
						40.11	1		49.447	1
						128.414	0.988		106.737	0.999
						68.116	0.998		24.014	1
						143.003	0.983		76.193	1
						33.309	1		54.429	1
						17.869	1		106.939	0.999
						74.944	1		89.165	0.67
						97.476	0.744		26.844	1
						153.091	0.819		51.135	0.987
						110.746	0.999		53.359	1
						90.622	0.971		121.52	0.996
						143.043	0.887		106.63	0.966
						146.047	0.833		107.359	0.549
						41.928	1		86.917	0.948
						85.579	0.997		64.65	1
						70.547	0.833		107.316	0.996
						130.375	0.557		117.144	0.998
						81.333	0.997		119.283	0.991
						137.667	0.906		23.547	1
						68.352	0.973		112.824	1
						79.21	0.91		127.156	0.998
						63.971	1		115.36	0.993
						54.852	0.997		122.148	0.957
						160.512	0.736		50.617	1
						81.693	0.995		85.259	1
						78.768	1		114.372	0.99
						151.921	0.569		135.444	0.998
						160.684	0.509		62.144	0.872
						128.85	0.592		107.876	1
						153.14	0.39		125.411	0.97
						59.051	1		123.586	0.978
						13.638	0.998		133.123	0.752
						159.918	0.388		103.915	0.924
						90.198	0.864		126.245	0.961
						164.122	0.641		128.261	0.951
						60.47	0.986		126.585	0.995
						134.816	0.501		127.589	0.819
						147.956	0.626		97.662	0.999
						99.665	0.889		125.953	0.99
									133.792	0.985
									132.161	0.939
									95.452	1
									89.32	1
									74.669	1
									97.538	1
									94.172	1
									107.519	1
									92.861	1
									116.302	0.998
									121.402	0.999
									103.542	1
									109.296	0.975
									107.748	0.998
									111.557	0.964
									73.479	1
									62.344	1
									72.516	1
									120.533	0.997
									34.125	1
									124.269	0.991
									90.284	1
									108.809	1
									122.378	0.981
									98.56	0.999
									96.93	1
									70.05	1
									121.245	0.994
									107.455	0.932
									36.101	1
									108.968	0.999
									67.175	1
									111.192	1
									109.642	1
									17.942	1
									12.772	1
									63.384	1
									102.823	0.998
									126.859	0.999
									86.819	0.999
									115.484	0.999
									33.964	1
									30.456	1
									70.412	0.753
									114.342	0.982
									78.235	1
									109.243	0.738
									130.185	0.997
									101.977	0.976
									134.654	0.573
									89.374	0.904
									17.764	1
									92.472	0.983
									121.706	0.998
									121.542	0.999
									129.254	0.982
									36.887	1
									68.891	1
									117.471	0.81
									85.47	0.999
									100.408	0.998
									127.31	0.998
									42.993	0.998
									125.747	0.998
									81.213	1
									116.767	0.975
									133.95	0.846
									140.177	0.987
									41.657	1
									133.014	0.973
									139.123	0.317
									83.113	0.968
									135.203	0.972
									73.23	1
									75.174	0.904
									39.835	0.999
									71.914	1
									120.476	0.986
									80.882	1
									134.763	0.989
									128.733	0.998
									62.13	1
									59	0.999
									136.958	0.941
									109.97	0.839
									133.477	0.978
									124.669	0.987
									87.556	0.985
									100.656	1
									97.223	0.982
									107.859	0.999
									83.321	1
									67.535	1
									105.081	0.998
									111.833	0.997
									82.76	0.999
									106.816	0.751
									93.719	0.744
									99.905	1
									103.661	0.818
									69.773	1
									100.643	0.996
									104.037	0.998
									121.255	0.999
									91.805	0.997
									89.219	1
									108.774	0.997
									100.079	0.999
									99.314	1
									105.418	0.702
									84.915	0.999
									77.752	1
									87.561	1
									121.335	0.999
									71.761	1
									86.8	0.975
									104.782	0.997
									112.572	0.999
									70.355	1
									110.345	0.996
									106.438	0.99
									120.168	0.996
									42.901	0.762
									63.955	1
									70.142	1
									104.546	1
									133.326	0.561
									94.499	0.992
									74.347	1
									116.939	0.993
									97.014	0.999
									64.527	0.991
									94.519	0.999
									106.071	0.989
									91.496	0.999
									122.636	0.993
									55.792	1
									52.33	1
									108.237	0.991
									83.481	0.999
									102.066	1
									125.276	0.96
									40.214	1
									113.004	0.999
									103.607	0.937
									92.56	0.998
									136.737	0.97
									81.277	1
									86.391	0.993
									65.09	1
									106.423	0.993
									42.075	1
									134.378	0.984
									118.732	0.992
									111.953	0.676
									63.644	1
									121.289	0.956
									128.715	0.991
									45.426	1
									58.016	1
									73.616	0.993
									114.099	0.971
									29.248	0.995
									36.782	0.973
									40.352	0.999
									121.917	0.939
									54.374	1
									31.219	1
									140.639	0.512
									113.647	0.59
									6.791	1
									128.58	0.984
									126.988	0.907
									67.708	1
									77.262	1
									122.91	0.829
									131.29	0.432
									85.675	0.991
									134.861	0.994
									110.509	0.913
									133.969	0.616
									84.376	0.996
									121.798	0.447
									134.707	0.582
									124.673	0.77
									113.864	0.975
									133.088	0.968
									110.603	0.978
									25.462	0.618
									141.064	0.769
									47.232	0.988
									97.249	0.999
									105.803	0.977
									85.128	0.999
									102.713	0.999
									107.507	1
									69.987	1
									92.643	1
									110.346	0.994
									85.656	1
									110.316	0.997
									94.329	0.999
									102.113	0.996
									95.157	1
									91.228	0.999
									86.316	0.977
									72.508	0.998
									55.433	1
									75.255	1
									103.945	0.982
									71.322	1
									87.856	0.998
									61.846	0.982
									58.335	1
									85.956	1
									100.65	0.994
									85.514	1
									91.851	0.998
									32.651	1
									104.191	1
									56.442	0.97
									78.759	1
									108.248	0.997
									69.895	0.914
									106.199	0.999
									81.939	0.8
									92.986	0.999
									113.317	0.992
									113.075	0.986
									111.165	0.992
									51.499	0.901
									115.249	0.764
									92.573	0.928
									107.962	0.999
									83.333	0.997
									102.986	0.993
									36.314	1
									60.897	0.965
									106.029	0.987
									88.056	0.998
									108.913	0.925
									92	0.83
									96.829	0.997
									118.799	0.945
									57.321	0.999
									25.138	1
									45.198	1
									102.498	0.98
									40.108	1
									66.393	1
									71.218	1
									50.623	1
									45.655	0.996
									23.099	1
									45.601	0.999
									73.631	0.727
									95.513	0.522
									122.982	0.979
									94.965	0.99
									68.915	0.835
									121.72	0.886
									57.325	0.923
									93.094	0.964
									65.866	0.994
									55.461	1
									93.493	0.992
									124.305	0.987
									108.316	0.95
									82.617	0.988
									72.853	0.966
									120.652	0.965
									86.561	0.995
									125.621	0.848
									118.17	0.783
									130.498	0.926
									94.24	1
									40.981	1
									129.043	0.955
									19.972	1
									9.925	1
									115.519	0.52
									133.692	0.973
									126.111	0.992
									134.512	0.66
									65.082	1
									135.178	0.917
									140.764	0.826
									125.815	0.286
									138.566	0.301
									90.394	0.998
									90.021	1
									99.781	1
									106.119	1
									96.098	1
									67.936	0.72
									93.774	0.999
									94.176	0.998
									62.201	0.998
									104.039	1
									66.938	1
									91.297	1
									78.045	1
									86.308	1
									90.36	0.989
									64.506	1
									109.219	0.998
									63.245	1
									54.62	1
									99.247	0.95
									96.173	0.961
									73.595	1
									82.938	0.824
									111.304	0.995
									53.863	1
									91.936	1
									87.517	0.999
									23.453	1
									103.367	1
									107.509	0.997
									53.407	1
									83.01	1
									18.885	1
									48.32	1
									116.091	1
									111.52	1
									112.391	0.998
									115.977	0.985
									107.366	0.994
									90.794	0.989
									98.933	0.501
									118.956	0.725
									69.034	0.899
									79.307	0.999
									80.991	0.971
									54.01	0.999
									128.659	0.989
									60.063	1
									115.904	0.995
									29.695	1
									122.143	0.992
									107.937	0.999
									127.46	0.986
									116.689	0.992
									119.72	0.838
									122.776	0.974
									112.59	0.591
									130.059	0.931
									48.857	0.965
									136.596	0.849
									122.439	0.991
									90.699	0.997
									108.842	0.722
									115.079	0.989
									47.334	1
									123	0.97
									117.832	0.998
									119.012	0.995
									123.358	0.537
									16.565	1
									138.383	0.642
									123.216	0.997
									37.747	0.979
									133.182	0.996
									11.31	0.997
									133.91	0.534
									61.996	0.748
									89.378	1
									96.785	0.992
									77.118	0.561
									77.812	1
									96.733	0.665
									81.711	1
									107.092	0.999
									96.652	0.998
									59.878	1
									79.529	1
									108.489	0.999
									106.551	1
									100.609	0.697
									74.243	0.996
									117.52	0.999
									48.543	1
									88.579	1
									86.304	1
									95.515	0.974
									83.776	1
									120.523	1
									111.432	1
									109.723	1
									81.937	0.993
									30.879	1
									105.153	1
									119.504	0.994
									92.076	0.999
									78.253	1
									115.696	0.999
									12.808	1
									124.866	0.993
									28.989	0.999
									124.324	0.99
									48.129	1
									58.409	1
									107.713	0.966
									129.964	0.688
									115.662	0.996
									99.624	0.999
									45.164	1
									111.147	0.76
									109.514	0.993
									82.866	1
									87.347	0.525
									77.18	0.821
									65.3	0.999
									75.924	1
									127.348	0.997
									107.736	0.887
									122.394	0.979
									71.373	0.961
									56.25	1
									129.751	0.878
									110.123	0.982
									122.894	0.991
									99.024	0.999
									130.23	0.959
									132.412	0.955
									127.457	0.991
									63.303	0.969
									136.306	0.956
									112.801	0.939
									128.68	0.891
									133.807	0.86
									137.089	0.996
									129.319	0.75
									130.527	0.906
									84.549	0.755
									131.558	0.994
									133.381	0.922
									67.783	0.999
									123.014	0.986
									73.849	0.969
									121.251	0.886
									94.313	1
									75.555	1
									96.685	0.772
									86.762	1
									82.254	0.934
									69.29	0.96
									78.063	0.997
									105.038	0.999
									83.792	0.987
									97.748	0.998
									102.081	0.998
									120.569	1
									85.229	1
									110.28	1
									96.638	0.998
									89.93	1
									112.452	0.999
									79.43	1
									107.72	0.999
									66.744	0.999
									95.473	1
									118.531	0.989
									81.69	0.999
									116.4	0.994
									87.612	1
									90.701	1
									54.843	1
									110.204	0.999
									119.203	0.702
									82.337	0.999
									105.115	0.697
									53.242	1
									52.299	0.999
									78.037	1
									63.967	1
									104.334	1
									39.184	1
									117.73	0.996
									95.428	0.997
									107.824	1
									100.6	1
									119.591	0.998
									91.572	1
									102.546	1
									131.638	0.98
									27.219	1
									58.761	0.996
									120.086	0.99
									61.219	1
									133.288	0.999
									61.082	0.999
									46.152	1
									40.207	0.998
									126.526	0.997
									46.143	1
									119.403	0.988
									122.429	0.994
									129.062	0.564
									137.359	0.991
									19.964	1
									131.506	0.871
									72.744	1
									136.575	0.994
									100.269	0.937
									118.841	0.993
									136.846	0.942
									80.833	0.756
									128.171	0.985
									100.652	0.979
									126.49	0.964
									129.235	0.719
									120.201	0.945
									131.641	0.819
									129.36	0.982
									98.02	0.946
									100.64	0.654
									128.794	0.737
									73.144	1
									132.206	0.993
