# Supplementary material for: Aberration correction in long GRIN lens-based microendoscopes for extended field-of-view two-photon imaging in deep brain regions
Source: eLife. 2025 May 2;13:RP101420. doi: 10.7554/eLife.101420 (PMC12048154; doi:10.7554/eLife.101420)
Supplement: Figure 8—source data 1. [file elife-101420-fig8-data1.csv]

Panel A	(8.8 mm GRIN rod)			Panel B	(8.8 mm GRIN rod)			Panel C	(8.8 mm GRIN rod)
Corrected				Corrected				Corrected
Radial distance	Peak SNR			Radial distance	Pearson correlation			Distance	Pearson correlation
(um)				(um)	(a.u.)			(um)	(a.u.)
105.109	42.154			36.627	0.322			143.597	0.108
46.351	4.087			56.915	0.458			68.983	0.094
49.457	12.863			41.107	0.233			233.93	-0.067
133.623	23.303			46.742	0.394			78.577	0.102
124.842	10.094			124.491	0.566			61.381	-0.018
124.986	5.153			132.293	-0.086			60.074	0.036
46.063	8.195			118.154	0.656			135.434	0.013
61.115	25.489			46.929	0.413			40.972	-0.049
111.879	9.908			57.039	0.201			130.237	0.148
27.415	22.535			32.076	0.524			109.618	0.018
40.976	8.009			48.179	-0.026			42.292	-0.045
124.466	10.888			40.972	0.279			38.213	0.097
73.16	20.372			35.732	0.374			74.99	-0.032
37.743	31.576			131.541	0.075			48.365	0.039
149.971	33.946			69.258	0.524			158.753	0.07
67.707	18.312			75.653	0.133			171.888	-0.024
72.67	6.87			71.588	0.402			139.606	0.226
36.759	17.737			44.499	0.177			68.109	0.06
130.784	21.876			38.368	0.216			34.74	0.164
136.657	40.308			42.372	0.453			127.187	0.083
25.923	12.235			32.322	0.256			42.715	0.105
65.398	36.539			142.06	0.388			29.778	0.008
134.551	20.046			142.104	0.44			114.693	0.088
49.073	9.765			144.181	0.413			31.569	-0.061
134.303	15.655			69.359	0.435			80.027	0.049
139.922	14.762			130.047	0.528			86.618	0.057
66.542	21.744			135.176	0.173			165.731	0.106
112.827	20.308			148.122	0.284			55.127	-0.029
159.74	15.54			72.034	0.123			25.727	0.09
79.571	35.721			57.039	0.118			112.276	-0.024
55.408	30.836			134.359	0.593			111.331	0.059
127.532	15.901			136.169	0.511			81.735	0.084
52.521	16.132			59.465	0.357			56.698	0.01
148.173	16.454			102.738	0.364			45.39	0.001
138.815	18.676			48.277	0.25			212.429	-0.127
160.033	23.779			47.107	0.409			94.504	0.036
42.407	11.364			36.677	0.383			57.059	0.11
48.742	21.217			128.363	0.145			207.833	0.051
139.376	34.795			90.691	0.4			119.823	-0.015
83.943	19.935			43.006	0.514			76.593	-0.007
129.561	25.301			35.372	0.366			99.211	-0.076
31.067	11.451			86.985	0.148			146.74	0.035
141.377	14.735			20.16	0.348			51.617	0.031
98.833	31.47			33.747	0.424			194.887	0.027
102.187	11.803			54.583	0.491			150.038	0.061
92.651	11.337			35.869	0.364			194.158	-0.078
117.639	19.029			128.289	0.466			120.726	-0.046
152.514	59.224			127.025	0.434			57.932	-0.025
71.786	10.274			122.874	0.322			95.601	0.298
80.375	8.038			125.717	0.341			90.382	-0.232
42.339	10.48			23.98	0.184			141.115	0.493
93.535	9.444			71.593	0.203			147.603	0.704
94.605	9.535			65.776	0.309			89.001	0.556
100.777	20.291			50.64	0.376			34.084	0.288
20.603	16.205			127.112	0.51			139.855	0.478
77.263	6.962			121.167	0.423			20.827	0.322
26.264	20.09			128.192	0.387			40.18	0.597
14.785	16.739			124.265	0.311			168.463	0.497
45.309	7.596			83.509	0.205			107.135	0.475
129.356	13.797			120.829	0.589			68.776	0.345
52.105	23.802			127.555	0.506			190.828	-0.258
101.492	13.237			59.516	0.323			22.542	0.458
127.512	15.077			65.802	0.746			28.294	0.604
22.53	7.688			76.927	0.47			15.491	0.233
50.643	10.691			56.045	0.526			176.698	-0.134
98.775	33.069			56.62	0.346			171.495	-0.005
119.224	16.212			55.697	0.357			47.104	0.451
63.856	10.035			43.224	0.657			101.09	-0.07
28.488	19.458			47.753	0.374			173.355	-0.068
70.146	14.8			49.184	0.635			87.195	0.53
62.067	4.024			60.518	0.306			174.463	-0.287
124.994	16.677			85.884	0.323			158.425	-0.439
120.813	14.406			65.329	0.651			77.281	0.349
132.077	14.574			76.777	0.089			83.35	0.309
79.944	13.363			61.983	0.515			195.919	-0.261
88.594	11.374			67.45	0.502			119.412	0.077
39.775	16.492			55.947	0.498			49.275	-0.177
124.903	15.508			55.102	0.521			172.589	0.18
71.405	12.979			54.995	0.367			69.945	0.083
139.065	34.769			70.778	0.421			177.516	-0.442
123.872	22.816			74.326	0.309			181.639	-0.246
133.431	11.129			46.679	0.431			124.96	-0.391
62.09	15.232			45.415	0.476			54.542	0.137
122.019	10.894			39.567	0.662			87.056	0.285
116.788	13.967			40.696	0.226			98.802	0.304
67.303	16.555			56.002	0.428			74.329	0.159
52.953	60.799			46.096	0.678			175.823	-0.305
74.374	17.175			40.05	0.424			45.645	0.177
70.192	27.988			40.05	0.424			131.477	0.334
64.974	26.483			44.007	0.426			144.576	0.162
97.544	10.099			47.395	0.493			55.84	0.114
83.649	12.839			59.454	0.195			65.297	0.341
37.864	15.835			84.038	0.494			75.112	0.221
48.018	24.09			13.981	0.199			157.551	-0.456
53.922	12.874			65.861	0.697			96.723	0.54
90.77	14.093			64.265	0.476			182.569	-0.054
5.426	17.908			51.372	0.658			118.901	0.367
62.947	27.101			85.285	0.589			110.904	0.285
86.553	15.83			54.141	0.628			19.906	0.394
41.55	19.323			48.948	0.755			103.625	0.267
56.355	21.006			76.866	0.53			92.237	0.369
85.744	14.264			26.951	0.364			76.76	0.299
33.52	40.325			38.514	0.232			77.682	0.393
59.033	12.674			32.544	0.294			77.382	0.283
75.682	28.824			32.544	0.294			53.137	0.27
64.168	54.063			37.244	0.261			46.744	0.265
22.557	25.562			66.965	0.298			106.995	0.076
39.368	27.748			63.517	0.463			116.198	0.379
27.746	13.995			70.959	0.393			122.093	0.342
52.967	21.007			70.462	0.182			85.931	0.302
69.09	38.934			34.227	0.494			81.359	0.129
33.536	26.034			31.694	0.38			103.614	0.144
41.629	15.955			33.228	0.254			63.871	0.477
46.052	29.046			47.086	0.474			45.262	0.212
45.235	19.233			58.266	0.241			95.422	0.188
46.002	34.687			68.001	0.571			45.866	0.391
65.005	26.517			38.592	0.484			93.014	0.109
67.863	11.796			39.652	0.629			129.255	0.022
77.367	16.607			32.137	0.432			81.576	0.375
68.208	15.84			32.137	0.432			150.375	0.326
32.605	26.495			42.657	0.437			123.274	0.086
32.605	26.495			45.259	0.512			44.983	0.168
39.811	25.623			38.897	0.476			88.686	0.126
64.928	13.636			38.897	0.476			84.433	0.397
41.564	10.711			38.814	0.41			67.376	0.339
82.234	23.087			38.814	0.41			122.262	0.025
113.57	21.789			35.409	0.388			93.196	0.21
118.328	16.741			35.409	0.388			199.279	-0.151
79.295	17.671			76.344	0.211			68.849	0.396
123.919	16.749			115.352	0.309			33.545	0.33
114.801	18.29			113.842	0.227			183.4	0.199
77.277	13.314			117.942	0.474			111.426	0.304
126.035	14.676			122.899	0.363			80.245	0.099
101.953	8.445			120.043	0.114			64.226	0.369
94.267	15.702			125.181	0.304			160.817	0.338
124.982	20.56			73.722	0.428			49.585	0.324
71.11	34.804			119.39	0.285			151.394	0.335
134.296	10.558			94.909	0.496			130.705	0.374
98.834	48.489			83.976	0.509			163.545	0.294
89.083	16.651			124.407	0.072			156.054	-0.064
19.851	8.81			98.892	0.16			67.397	0.398
114.623	13.012			88.627	0.209			221.629	-0.117
100.282	40.105			104.677	0.095			231.93	-0.235
88.98	19.325			90.931	0.205			178.657	-0.217
39.415	12.469			28.629	0.523			106.068	-0.064
80.175	12.433			116.81	0.497			227.236	-0.111
103.905	15.885			90.218	0.379			106.262	-0.015
102.185	16.63			98.864	0.404			126.756	-0.206
110.859	30.317			105.068	0.132			257.911	-0.033
98.188	51.592			78.896	0.415			197.074	-0.143
78.421	17.325			76.773	0.633			158.99	-0.146
109.984	21.837			107.197	0.266			281.196	-0.042
122.407	13.481			100.559	0.073			77.34	-0.099
95.422	16.733			98.332	0.466			62.099	-0.249
73.688	20.94			104.442	0.131			96.865	-0.11
110.617	20.252			101.698	0.356			263.759	-0.046
83.306	17.658			95.112	0.134			260.98	0.015
56.813	7.795			80.74	0.598			122.023	-0.125
69.403	16.452			75.695	0.509			191.33	0.101
119.4	9.746			113.49	0.678			263.665	-0.082
73.415	13.218			106.484	0.464			160.556	-0.207
92.771	17.073			127.417	0.429			264.845	0.057
38.468	14.366			86.394	0.4			239.548	0.158
68.092	12.655			65.176	0.476			160.766	-0.055
95.558	18.335			119.448	0.122			120.601	-0.03
77.385	15.373			77.682	0.431			285.645	0.019
117.003	34.327			72.57	0.605			209.777	-0.126
103.228	18.283			109.94	0.393			130.04	0.107
128.358	39.229			97.89	0.213			250.407	-0.11
132.457	20.303			90.578	0.101			157.22	-0.039
114.636	8.243			29.881	0.19			264.693	0.084
92.559	11.325			40.919	0.112			271.647	0.019
40.593	8.178			58.155	0.005			131.419	0.196
21.605	2.888			141.986	0.393			142.194	-0.047
104.451	9.526			144.637	0.681			177.422	-0.12
39.148	26.782			147.354	0.351			95.927	-0.148
129.975	6.989			148.239	-0.068			143.647	-0.089
143.116	19.527			146.846	0.566			261.48	0.112
33.039	9.448			142.842	0.611			135.176	-0.064
66.071	96.749			136.948	-0.02			186.68	0.161
121.309	55.204			140.107	-0.221			232.153	0.01
66.906	36.321			151.444	0.471			46.206	0.042
140.001	24.853			67.849	0.196			115.893	-0.074
145.171	25.033			55.241	0.383			78.323	0.21
155.585	17.232			67.686	0.226			226.992	0.329
133.722	36.867			141.605	0.272			184.535	-0.238
143.877	20.692			129.339	0.254			20.534	0.566
65.023	13.328			138.322	0.797			99.986	0.509
145.478	23.079			145.183	-0.129			115.902	0.459
55.303	12.64			151.137	0.273			37.844	0.524
144.33	33.788			154.474	0.758			138.604	0.349
52.164	40.924			122.546	0.536			101.096	0.517
163.758	19.115			108.938	-0.165			120.297	0.422
129.253	24.332			121.74	0.015			66.249	0.428
149.95	32.886			128.272	0.182			87.685	0.359
50.483	24.861							112.049	-0.03
144.72	24.801							145.581	0.417
83.953	63.445							165.544	0.539
137.22	12.429							145.662	0.26
159.153	48.416							146.686	0.033
149.345	41.076							72.579	0.087
89.913	30.469							150.722	0.421
148.703	13.9							73.688	0.12
147.569	26.013							91.141	0.237
131.128	16.557							159.327	0.468
150.332	35.613							98.67	0.083
161.501	13.453							17.939	-0.086
112.577	8.938							63.881	0.431
76.839	34.216							119.591	0.378
50.822	47.897							92.946	0.102
63.258	47.354							82.828	0.13
143.199	12.585							93.08	0.112
134.356	12.832							186.032	0.277
137.503	15.256							73.975	0.304
138.98	38.9							56.448	-0.075
153.505	27.401							118.789	0.093
59.063	24.45							157.531	-0.176
137.637	11.458							88.322	0.338
121.793	16.642							87.203	0.392
152.174	40.068							164.79	0.252
155.785	15.513							79.64	0.375
150.284	33.729							154.947	-0.062
124.415	23.444							99.794	0.336
149.363	26.112							76.329	0.441
166.95	14.732							126.753	0.272
97.127	21.375							176.228	0.28
95.548	38.751							111.83	0.429
153.3	18.799							159.843	0.305
147.269	38.69							42.153	-0.264
123.488	13.845							54.342	0.503
137.746	31.289							93.429	0.633
120.818	11.507							125.902	0.332
47.232	26.622							20.868	0.656
120.966	20.759							142.234	0.216
88.27	48.119							107.52	0.655
73.234	50.326							102.002	0.625
153.005	16.086							57.977	0.479
137.11	16.822							87.251	0.378
119.631	32.16							91.72	-0.207
137.501	32.231							154.871	0.351
								173.597	0.712
								150.107	0.084
								129.068	-0.172
								52.075	-0.097
								150.8	0.424
								66.271	-0.133
								71.043	0.085
								154.036	0.566
								78.786	-0.113
								19.181	-0.471
								71.321	0.348
								136.087	0.297
								72.638	-0.126
								70.405	0.063
								101.947	-0.166
								171.485	0.211
								77.968	0.055
								37.356	-0.381
								99.244	-0.137
								176.16	-0.339
								93.241	0.136
								81.978	0.363
								181.244	0.266
								93.505	0.186
								137.923	-0.256
								103.669	0.304
								96.681	0.403
								111.658	0.205
								187.438	0.12
								126.345	0.316
								174.383	0.275
								60.837	-0.531
								53.337	0.63
								90.857	0.335
								75.942	0.571
								72.699	0.319
								63.953	0.585
								79.462	0.52
								35.545	0.431
								29.347	0.354
								103.915	-0.031
								107.608	0.397
								116.851	0.605
								82.187	0.172
								89.787	0.016
								93.274	0.036
								67.113	0.465
								27.162	0.002
								89.005	0.182
								60.686	0.53
								88.358	0.021
								111.262	-0.244
								62.439	0.403
								134.449	0.332
								115.174	0.026
								34.354	0.158
								73.078	0.017
								101.898	0.332
								48.818	0.216
								108.722	-0.146
								93.049	0.039
								183.465	-0.213
								52.752	0.266
								13.64	0.413
								169.96	0.222
								93.542	0.266
								91.014	-0.078
								50.756	0.323
								141.261	0.398
								57.733	0.274
								143.723	0.235
								115.286	0.346
								151.572	0.287
								136.382	-0.356
								47.62	0.584
								122.34	0.365
								47.155	0.228
								27.066	0.346
								167.196	0.229
								97.236	0.243
								63.444	0.212
								183.797	-0.012
								29.86	0.331
								51.055	0.358
								47.202	0.195
								180.519	0.04
								158.302	0.049
								73.765	0.308
								93.464	0.101
								164.27	0.136
								109.328	0.269
								167.004	0.062
								133.761	-0.067
								55.009	0.346
								52.735	0.307
								183.264	0.056
								114.356	0.113
								24.421	0.201
								186.675	0.19
								54.127	0.288
								159.383	-0.037
								177.84	0.051
								98.953	-0.12
								41.106	0.286
								83.912	0.253
								79.786	0.14
								41.814	0.289
								181.81	-0.036
								40.105	0.244
								97.576	0.279
								148.576	0.167
								61.884	0.258
								33.07	0.334
								60.765	0.198
								126.719	-0.2
								80.824	0.341
								131.846	0.282
								100.73	0.566
								82.456	0.528
								40.602	0.416
								74.81	0.366
								76.604	-0.109
								149.917	0.344
								167.043	0.604
								140.338	0.109
								109.01	-0.039
								39.878	-0.033
								137.205	0.424
								49.087	0.063
								55.11	0.201
								136.545	0.475
								61.994	0.088
								39.999	-0.254
								67.59	0.418
								140.607	0.338
								63.889	0.002
								50.11	0.119
								97.921	0.059
								150.618	0.311
								70.219	0.216
								37.665	-0.181
								81.466	0.062
								183.92	-0.184
								85.534	0.282
								65.785	0.413
								185.088	0.226
								95.61	0.306
								117.551	-0.045
								94.509	0.411
								110.082	0.432
								90.802	0.308
								184.198	0.279
								128.243	0.34
								175.503	0.366
								79.9	-0.328
								43.133	0.581
								40.016	0.277
								151.69	0.12
								95.766	0.287
								57.548	0.271
								176.23	-0.013
								43.34	0.35
								45.347	0.248
								9.488	0.524
								158.118	0.148
								160.267	0.093
								27.314	0.318
								88.777	0.213
								159.944	0.146
								66.527	0.281
								160.256	0.06
								155.093	0.016
								75.561	0.341
								99.514	0.284
								184.065	-0.046
								105.141	0.145
								53.252	0.172
								151.934	0.215
								64.784	0.301
								169.147	-0.061
								165.734	0.051
								143.558	-0.118
								50.359	0.287
								73.185	0.307
								118.933	0.153
								81.679	0.288
								156.642	0.029
								38.853	0.182
								140.336	0.274
								126.224	0.195
								75.795	0.274
								80.185	0.311
								95.63	0.217
								160.29	-0.066
								89.373	0.275
								140.254	0.523
								71.642	0.424
								36.428	0.369
								157.877	-0.094
								49.78	0.424
								66.398	0.638
								45.444	0.184
								153.5	-0.059
								134.479	-0.001
								60.934	0.474
								67.174	-0.019
								138.872	0.125
								89.909	0.525
								141.14	-0.065
								118.298	-0.268
								37.214	0.419
								73.654	0.365
								159.296	-0.019
								87.713	0.111
								14.609	-0.026
								161.61	0.314
								30.524	0.212
								138.343	-0.235
								151.229	-0.029
								122.117	-0.282
								15.487	0.279
								56.883	0.37
								106.112	0.286
								43.645	0.265
								154.963	-0.139
								13.462	0.374
								102.08	0.398
								121.616	0.245
								85.46	0.242
								53.591	0.389
								87.817	0.315
								120.364	-0.379
								57.808	0.592
								74.233	0.363
								103.839	0.317
								35.995	-0.074
								186.661	0.29
								196.264	0.55
								161.138	-0.037
								28.038	-0.103
								59.669	0.067
								141.251	0.349
								75.124	-0.125
								39.075	0.148
								116.63	0.439
								31.149	0.032
								119.773	-0.263
								124.105	0.249
								203.35	0.235
								64.71	0.098
								53.652	0.091
								145.955	-0.081
								80.573	0.266
								116.219	0.076
								87.032	-0.14
								17.626	0.075
								251.177	-0.136
								126.412	0.108
								83.452	0.297
								243.521	0.179
								158.034	0.102
								38.573	-0.133
								128.029	0.23
								188.806	0.414
								32.331	0.242
								222.919	0.089
								186.275	0.197
								227.604	0.306
								162.328	-0.301
								96.426	0.49
								38.526	0.226
								86.577	-0.079
								121.108	0.381
								135.292	0.453
								104.836	0.185
								94.403	0.07
								64.586	0.049
								97.754	0.325
								8.485	0.524
								67.231	0.137
								96.23	0.409
								69.776	-0.025
								76.131	-0.163
								49.904	0.296
								129.251	0.258
								88.799	-0.025
								21.777	0.133
								74.108	-0.012
								123.331	0.223
								43.583	0.162
								75.247	-0.169
								81.973	-0.055
								176.944	-0.183
								56.394	0.187
								25.376	0.261
								170.35	0.21
								83.803	0.247
								99.725	-0.146
								61.907	0.189
								119.425	0.279
								67.211	0.179
								157.069	0.136
								112.699	0.288
								156.072	0.186
								105.334	-0.24
								22.626	0.402
								122.741	-0.016
								84.056	0.305
								97.022	0.397
								66.459	0.236
								117.572	0.028
								103.1	0.045
								63.612	0.286
								32.341	0.011
								104.687	0.144
								74.889	0.325
								106.171	0.066
								102.321	-0.094
								36.02	0.286
								105.122	0.256
								127.292	0.076
								51.741	0.151
								43.958	0.091
								130.779	0.198
								21.106	0.177
								111.785	-0.082
								115.135	0.108
								154.135	-0.182
								23.611	0.216
								20.47	0.453
								141.453	0.19
								64.702	0.22
								119.666	0.07
								24.503	0.256
								115.593	0.326
								86.015	0.172
								120.345	0.197
								86.078	0.262
								124.096	0.301
								118.27	-0.191
								34.065	0.424
								206.754	-0.054
								219.098	-0.163
								185.699	0.015
								58.953	0.316
								40.17	0.28
								169.746	-0.043
								90.761	0.074
								21.605	0.388
								149.537	-0.056
								16.81	0.44
								106.236	0.4
								134.221	-0.001
								212.672	0.028
								32.555	0.48
								71.419	0.164
								160.599	0.157
								114.579	0.116
								130.06	0.206
								65.185	0.518
								19.191	0.413
								258.317	0.211
								142.835	0.123
								103.774	0.043
								255.512	-0.036
								166.715	0.081
								70.43	0.243
								147.153	0.018
								186.625	0.046
								67.513	0.014
								242.979	0.014
								197.704	-0.021
								242.388	-0.04
								151.866	0.211
								105.496	-0.084
								22.085	0.435
								37.414	0.292
								196.637	0.18
								184.258	0.073
								69.436	0.422
								116.06	0.209
								188.245	0.09
								109.725	0.346
								190.124	0.001
								163.391	-0.07
								83.578	0.37
								67.417	0.345
								209.073	-0.01
								135.748	0.164
								52.939	0.11
								194.759	0.295
								80.05	0.308
								187.353	-0.122
								198.914	0.087
								104.896	-0.208
								65.267	0.324
								103.732	0.302
								76.912	0.228
								70.896	0.317
								196.372	-0.021
								59.602	0.27
								123.535	0.341
								164.421	0.184
								36.331	0.301
								52.314	0.397
								52.809	0.334
								156.026	-0.088
								107.352	0.398
								36.413	0.144
								203.445	-0.111
								199.515	-0.068
								66.142	0.461
								129.353	-0.036
								201.642	0.126
								106.981	0.556
								202.751	-0.059
								183.197	-0.355
								102.434	0.36
								87.639	0.326
								224.03	-0.029
								147.679	0.083
								72.464	-0.062
								195.428	0.305
								96.837	0.145
								204.689	-0.278
								209.711	-0.052
								120.572	-0.27
								81.513	0.237
								115.324	0.411
								89.141	0.28
								92.644	0.263
								201.964	-0.163
								73.542	0.375
								145.563	0.409
								171.497	0.241
								32.954	0.243
								73.919	0.378
								64.211	0.341
								177.719	-0.435
								123.98	0.616
								167.277	0.164
								169.392	0.098
								32.078	0.272
								97.976	0.24
								169.331	0.083
								72.729	0.239
								169.702	0.007
								162.428	0.033
								82.098	0.289
								98.186	0.257
								193.291	-0.089
								114.571	0.142
								57.456	0.12
								159.685	0.177
								72.278	0.265
								177.765	-0.061
								175.218	0.05
								140.424	-0.253
								57.383	0.274
								82.547	0.228
								114.131	0.206
								84.851	0.27
								165.604	0.102
								46.439	0.169
								143.088	0.182
								135.46	0.125
								67.734	0.244
								79.586	0.332
								90.216	0.126
								165.627	-0.015
								97.599	0.193
								87.624	0.208
								143.166	0.038
								93.219	0.272
								66.68	0.252
								111.994	-0.016
								58.418	0.318
								147.198	0.32
								143.034	0.089
								221.059	0.118
								90.422	0.233
								72.659	0.188
								161.283	0.223
								55.951	0.218
								133.109	0.234
								115.022	0.273
								40.074	0.294
								269.666	0.069
								141.069	0.188
								97.347	0.082
								259.01	-0.016
								176.902	0.193
								11.48	0.528
								140.47	0.068
								212.454	0.016
								32.221	0.07
								232.319	0.134
								202.912	0.101
								241.278	0.048
								188.834	0.206
								117.029	-0.024
								159.977	0.063
								71.554	0.121
								21.632	0.173
								149.393	0.012
								30.186	0.18
								66.067	0.292
								104.894	0.103
								180.209	0.096
								24.975	0.284
								59.338	0.13
								134.069	0.17
								138.549	0.119
								104.446	0.214
								27.427	0.298
								51.229	0.237
								223.797	0.059
								118.992	0.141
								87.915	0.063
								224.412	-0.035
								134.842	0.084
								98.217	0.096
								125.973	0.009
								148.199	0.085
								81.299	0.125
								219.617	0.053
								167.156	0.057
								213.81	0.049
								111.749	0.183
								77.482	0.029
								89.669	0.124
								155.969	0.109
								40.956	0.457
								154.823	-0.011
								165.844	-0.143
								91.32	0.405
								126.426	0.324
								182.269	-0.031
								101.463	0.107
								75.408	0.04
								129.551	0.364
								77.877	0.281
								172.996	-0.119
								156.865	0.082
								170.869	-0.231
								66.309	0.35
								72.653	0.338
								145.871	0.248
								104.499	0.291
								140.012	-0.012
								54.307	0.348
								163.013	0.362
								112.544	0.293
								98.702	0.313
								106.817	0.401
								122.188	0.287
								177.481	-0.212
								97.675	0.457
								72.36	0.176
								87.823	0.043
								74.079	0.209
								84.227	0.256
								49.821	0.189
								128.477	0.134
								95.318	0.057
								21.472	0.123
								71.171	0.264
								118.514	0.175
								41.112	0.277
								83.436	0.138
								84.488	0.169
								176.73	0.029
								52.36	0.278
								17.069	0.118
								168.44	0.057
								83.742	0.305
								97.642	0.174
								56.497	0.186
								123.077	0.099
								64.366	0.159
								152.238	0.244
								111.157	0.231
								153.154	0.151
								111.848	0.249
								25.513	0.01
								140.113	0.136
								8.56	0.593
								86.592	0.307
								113.508	0.152
								191.512	0.189
								28.739	0.471
								54.981	0.161
								140.691	0.185
								119.234	0.265
								110.235	0.261
								48.89	0.385
								29.615	0.445
								236.872	0.161
								123.605	0.231
								86.796	0.251
								234.668	0.021
								145.594	0.247
								77.566	0.243
								128.797	0.238
								165.186	0.215
								64.555	0.171
								224.281	0.153
								176.906	0.153
								222.137	0.144
								131.656	0.069
								84.887	0.137
								136.864	-0.034
								171.592	-0.257
								109.959	0.356
								161.624	0.309
								168.401	-0.017
								90.809	0.121
								104.151	-0.035
								89.852	0.303
								94.896	0.181
								167.944	-0.192
								133.76	-0.015
								208.156	-0.3
								88.83	0.247
								72.362	0.359
								185.27	0.281
								132.106	0.243
								106.68	-0.08
								78.857	0.315
								188.169	0.341
								84.917	0.265
								139.642	0.2
								141.497	0.39
								162.154	0.229
								192.851	-0.376
								105.273	0.494
								94.75	0.414
								117.527	0.079
								196.163	0.089
								34.379	0.481
								55.171	0.138
								143.789	0.285
								111.642	0.199
								113.251	0.234
								57.441	0.48
								21.111	0.511
								242.101	0.26
								126.063	0.19
								87.469	0.153
								238.83	-0.086
								150.195	0.221
								69.429	0.367
								130.532	0.199
								171.983	0.14
								58.536	0.146
								226.317	0.147
								181.017	0.046
								225.589	0.149
								139.543	0.264
								88.791	-0.015
								81.149	-0.048
								136.589	0.019
								83.071	0.502
								89.515	0.124
								110.761	0.33
								190.562	0.052
								90.309	0.268
								44.753	0.644
								115.648	0.433
								172.86	0.506
								105.051	0.17
								99.253	-0.012
								181.7	-0.14
								97.482	0.142
								156.344	0.306
								116.242	0.009
								88.771	-0.032
								130.702	0.028
								194.167	0.097
								129.499	-0.033
								177.436	-0.024
								46.063	0.485
								68.325	-0.275
								79.382	0.347
								129.822	0
								70.87	0.155
								30.735	0.181
								164.002	0.27
								15.104	0.357
								104.396	-0.052
								131.495	0.102
								127.113	-0.206
								25.443	0.38
								49.758	0.322
								121.304	0.251
								33.984	0.353
								147.181	0.021
								37.493	0.306
								79.614	0.344
								113.597	0.23
								116.875	0.332
								63.49	0.416
								109.022	0.294
								86.161	-0.134
								28.74	0.396
								204.496	0.084
								149.85	0.133
								61.693	0.15
								234.745	0.23
								87.951	0.279
								173.219	-0.028
								210.814	0.124
								49.017	-0.145
								81.789	0.3
								124.34	0.283
								45.22	0.199
								45.968	0.305
								224.179	0.054
								86.751	0.271
								66.665	0.324
								190.387	0.183
								76.3	0.305
								20.191	0.364
								44.72	0.265
								111.764	-0.161
								107.837	0.331
								80.822	0.142
								159.042	0.221
								145.164	0.157
								129.362	0.238
								38.564	0.623
								50.416	0.522
								247.307	0.372
								143.814	0.179
								111.155	0.119
								248.923	-0.114
								159.382	0.112
								101.802	0.255
								150.522	0.126
								169.268	0.118
								92.831	0.1
								244.521	0.049
								191.846	-0.012
								238.672	0.045
								129.039	0.201
								102.449	-0.008
								92.491	0.211
								103.616	0.15
								62.575	0.211
								77.35	0.136
								63.517	0.155
								197.955	-0.004
								73.305	0.137
								32.356	0.168
								189.897	0.037
								104.853	0.156
								77.993	0.099
								76.244	0.1
								140.902	0.098
								45.893	0.08
								172.06	0.08
								132.626	0.13
								174.376	0.084
								123.74	0.069
								44.385	0.18
								173.081	0.133
								30.541	0.321
								135.012	0.298
								155.608	0.261
								110.644	0.167
								20.354	0.25
								63.938	0.115
								97.83	-0.021
								29.093	0.295
								163.61	0.228
								25.828	0.143
								87.683	0.097
								129.921	0.141
								86.287	0.272
								42.224	0.159
								82.031	0.142
								108.501	0.26
								56.606	0.046
								150.713	0.288
								165.186	0.085
								95.453	0.241
								283.577	-0.073
								153.277	0.32
								114.247	0.287
								266.247	0.1
								195.383	0.258
								44.582	0.154
								148.238	0.326
								241.299	0.28
								59.888	0.266
								227.417	0.265
								214.971	0.278
								245.108	0.231
								227.324	-0.026
								143.982	0.329
								107.853	0.237
								125.284	0.302
								136.648	0.019
								15.405	0.409
								37.038	0.267
								127.329	0.118
								44.913	0.366
								136.402	0.144
								25.936	0.28
								94.515	0.235
								102.621	0.212
								115.172	0.343
								70.135	0.333
								112.494	0.215
								100.052	0.066
								27.316	0.212
								78.305	0.503
								213.463	0.515
								123.188	0.138
								100.505	0.006
								218.303	-0.174
								129.838	0.09
								125.537	0.318
								132.124	0.018
								132.397	0.003
								106.851	0.05
								221.264	0.053
								162.74	-0.081
								210.592	-0.054
								90.557	0.429
								80.796	-0.207
								257.768	0.24
								136.754	0.267
								95.182	0.173
								252.322	-0.07
								164.996	0.2
								51.512	0.353
								139.608	0.213
								190.761	0.176
								49.912	0.151
								235.245	0.167
								194.647	0.088
								237.626	0.123
								160.08	0.249
								102.994	0.007
								130.797	-0.053
								173.253	-0.117
								35.63	-0.197
								93.147	-0.051
								273.02	0.166
								135.391	-0.071
								88.008	-0.034
								239.228	-0.062
								97.202	-0.046
								68.607	-0.231
								58.055	-0.072
								138.562	0.367
								154.968	-0.269
								43.743	0.288
								117.946	0.149
								43.949	0.389
								143.276	0.153
								12.095	0.383
								99.473	0.274
								109.609	0.241
								100.861	0.361
								62.535	0.379
								101.193	0.261
								111.37	0.025
								42.481	0.281
								161.687	0.166
								81.94	0.285
								99.879	0.084
								44.601	0.327
								127.97	0.331
								66.109	0.25
								140.063	0.264
								105.74	0.307
								144.559	0.28
								122.911	-0.16
								34.119	0.397
								89.57	0.159
								260.943	0.008
								119.509	0.133
								106.052	0.222
								227.418	0.08
								62.688	0.162
								57.814	0.23
								24.931	0.145
								154.48	-0.165
								150.043	0.242
								180.788	0.149
								53.261	0.327
								58.716	0.25
								147.087	0.225
								97.636	0.342
								32.902	0.394
								80.879	0.274
								85.13	-0.006
								62.009	0.273
								141.711	0.142
								218.735	0.051
								33.793	0.116
								231.634	0.155
								205.595	0.01
								242.435	0.115
								197.079	0.235
								122.231	-0.065
								110.313	0.307
								108.483	0.297
								95.861	0.316
								66.799	0.347
								100.823	0.335
								123.464	-0.063
								51.466	0.366
								186.633	0.212
								141.342	0.278
								72.529	0.327
								111.252	0.397
								50.574	-0.082
								97.581	0.403
								200.138	0.214
								171.844	0.229
								209.304	0.225
								168.457	0.109
								89.403	0.274
								69.83	0.367
								39.261	0.301
								180.798	0.021
								142.293	0.256
								48.09	0.293
								111.298	-0.128
								92.229	0.377
								156.044	0.042
								137.319	0.31
								88.792	-0.359
								40.014	0.493
								90.587	0.454
								80.785	0.351
								167.931	0.022
								100.943	0.357
								46.01	0.355
								65.883	0.391
								76.804	0.35
								50.051	0.434
								209.604	0.255
								92.838	0.364
								24.949	0.4
								207.202	0.161
								66.962	0.369
								130.994	0.224
								132.057	0.019
								48.982	0.294
								45.291	0.352
								52.173	0.26
								129.582	0.302
								115.161	0.313
								125.594	0.157
								192.825	0.099
								211.922	0.231
								61.208	0.326
								43.696	0.364
								105.812	0.428
								205.276	0.317
								149.932	0.274
								209.767	0.091
								178.911	0.276
								205.825	0.129
								128.499	0.367
								197.227	0.287
								197.122	0.301
								91.763	0.427
								69.225	0.334
								129.033	0.056
								62.404	0.414
								56.789	0.338
								37.251	0.449
								43.129	0.378
								17.122	0.514
								171.376	0.31
								57.349	0.425
								59.312	0.391
								169.817	0.225
								26.971	0.377
								92.633	0.252
								118.087	-0.079
								85.103	0.287
								29.274	0.384
								14.274	0.366
								102.967	0.303
								90.701	0.258
								109.725	0.18
								160.927	0.141
								172.36	0.27
								49.845	0.374
								49.764	0.396
								74.959	0.478
								166.458	0.409
								113.613	0.293
								170.456	0.155
								155.878	0.326
								173.778	0.165
								89.247	0.449
								163.381	0.322
								158.118	0.385
								159.983	0.329
								191.951	0.058
								105.776	0.401
								44.736	0.414
								68.34	0.399
								78.947	0.396
								108.56	0.459
								187.588	0.317
								140.602	0.371
								112.992	0.429
								180.164	0.259
								103.075	0.399
								124.07	0.271
								53.525	0.031
								84.34	0.36
								119.053	0.413
								87.356	0.334
								80.088	0.429
								66.214	0.371
								201.488	0.144
								144.703	0.236
								201.871	0.288
								139.802	0.342
								130.731	0.371
								79.452	0.422
								188.222	0.374
								126.99	0.347
								226.533	0.113
								109.616	0.377
								156.561	0.213
								154.985	0.387
								155.333	0.371
								182.653	0.351
								127.492	0.233
								106.955	0.267
								120.168	0.465
								103.532	0.271
								103.813	0.35
								54.209	0.444
								203.391	0.338
								57.434	0.346
								76.599	0.354
								205.814	0.283
								72.332	0.413
								131.96	0.419
								186.201	-0.012
								126.937	0.316
								40.935	0.451
								78.33	0.163
								164.445	0.265
								154.713	0.427
								44.844	0.334
								212.069	0.21
								194.667	0.354
								20.412	0.148
								39.763	0.428
								134.217	0.34
								195.383	0.239
								157.907	0.408
								168.549	0.241
								218.28	0.226
								224.041	0.357
								97.935	0.305
								210.416	0.351
								186.382	0.168
								86.177	0.035
								177.308	0.244
								126.992	0.047
								114.199	0.152
								118.268	0.149
								97.969	0.222
								77.749	0.108
								181.188	0.109
								106.18	0.197
								102.862	0.173
								75.544	0.305
								180.807	-0.038
								214.047	0.124
								129.544	0.241
								120.79	-0.032
								137.461	0.097
								140.418	0.298
								121.318	0.198
								140.638	0.189
								77.874	0.287
								129.468	-0.118
								151.604	0.2
								117.409	0.137
								87.108	0.014
								92.524	0.269
								42.434	0.211
								177.02	0.103
								147.706	0.316
								39.968	0.064
								130.331	0.249
								79.308	-0.069
								95.648	0.234
								43.428	0.316
								29.672	0.452
								62.808	0.337
								108.984	0.338
								56.044	0.444
								121.708	0.45
								107.568	0.324
								39.026	0.334
								30.23	0.23
								100.672	0.048
								139.322	0.395
								81.09	0.324
								48.898	0.439
								64.246	0.388
								60.687	0.17
								131.684	0.299
								105.252	0.308
								111.551	0.351
								94.824	0.424
								106.429	0.38
								35.966	0.359
								104.338	0.452
								52.814	0.378
								122.021	0.288
								115.959	0.375
								117.441	0.167
								50.625	0.5
								104.745	0.327
								96.192	0.451
								52.237	0.258
								66.053	0.392
								73.706	0.492
								196.111	0.367
								112.772	0.325
								68.344	0.321
								191.153	0.291
								76.853	0.433
								121.885	0.509
								90.671	-0.052
								50.046	0.311
								79.792	0.488
								58.555	0.159
								99.545	0.315
								84.085	0.532
								163.632	0.253
								166.248	0.254
								204.527	0.346
								99.757	0.071
								87.598	0.441
								84.199	0.365
								194.159	0.221
								133.759	0.433
								216.308	0.193
								142.476	0.268
								179.041	0.437
								137.703	0.266
								173.705	0.404
								187.085	0.119
								13.827	0.348
								49.403	0.389
								146.865	0.213
								72.955	0.32
								89.806	0.321
								143.228	0.151
								36.058	0.333
								70.323	0.192
								82.768	-0.06
								97.582	0.199
								65.808	0.299
								25.282	0.248
								66.134	0.288
								53.466	0.252
								139.98	0.079
								127.09	0.074
								153.145	0.161
								85.518	0.282
								86.897	0.305
								40.012	0.387
								143.884	0.292
								85.445	0.221
								164.779	0.047
								118.669	0.225
								140.079	0.091
								88.323	0.359
								131.369	0.266
								136.378	0.285
								51.228	0.428
								133.958	0.383
								65.971	0.421
								99.804	0.431
								130.793	0.332
								32.159	0.39
								56.735	0.393
								85.429	-0.008
								111.026	0.372
								69.191	0.406
								29.087	0.38
								61.21	0.407
								50.92	0.343
								137.025	0.303
								117.929	0.33
								139.522	0.369
								87.383	0.278
								92.391	0.433
								32.01	0.431
								130.631	0.381
								73.228	0.443
								151.365	0.263
								114.925	0.348
								130.825	0.296
								76.206	0.44
								121.014	0.383
								122.99	0.321
								170.015	0.325
								42.965	0.402
								63.925	0.358
								169.694	0.247
								23.782	0.424
								92.206	0.404
								131.995	-0.079
								98.024	0.271
								18.548	0.491
								24.141	0.364
								112.436	0.353
								101.559	0.407
								93.077	0.164
								166.121	0.162
								168.177	0.277
								36.333	0.275
								43.631	0.405
								82.91	0.425
								164.101	0.326
								115.569	0.38
								160.378	0.122
								166.106	0.268
								178.72	0.267
								79.348	0.371
								167.014	0.346
								155.45	0.266
								145.961	0.35
								230.686	0.321
								12.348	0.466
								146.737	0.374
								78.757	0.426
								150.672	0.11
								244.169	0.372
								187.349	0.369
								157.823	0.2
								108.752	0.35
								121.456	0.39
								211.389	0.368
								64.772	0.419
								28.484	0.504
								196.94	0.123
								212.825	0.382
								112.299	0.347
								11.237	0.434
								62.399	0.489
								91.367	0.404
								117.151	0.415
								64.454	0.457
								107.44	0.36
								49.391	0.442
								18.77	0.322
								103.792	0.411
								148.478	0.3
								37.56	0.368
								76.397	0.333
								150.878	0.007
								140.984	0.352
								51.883	0.379
								54.714	0.344
								119.447	0.35
								113.4	0.267
								75.68	0.301
								158.132	0.265
								138.095	0.35
								53.363	0.313
								74.156	0.395
								89.613	0.388
								138.046	0.398
								102.811	0.402
								120.182	0.25
								171.926	0.335
								169.535	0.23
								42.138	0.443
								155.001	0.338
								129.053	0.358
								228.993	0.303
								84.956	0.353
								151.938	0.234
								156.577	0.093
								52.51	0.45
								52.042	0.397
								73.026	0.355
								154.312	0.369
								140.01	0.248
								120.453	0.346
								216.894	0.299
								231.112	0.35
								60.326	0.388
								36.93	0.422
								129.817	0.371
								225.708	0.362
								172.322	0.378
								223.545	0.278
								203.86	0.358
								229.88	0.209
								142.99	0.436
								220.755	0.33
								217.311	0.341
								146.106	0.299
								77.549	0.38
								141.186	0.125
								239.883	0.359
								187.442	0.325
								155.968	0.204
								100.544	0.322
								113.959	0.308
								216.285	0.369
								52.699	0.431
								40.64	0.459
								198.199	0.116
								212.96	0.323
								106.969	0.279
								22.371	0.341
								57.813	0.436
								102.661	0.403
								105.522	0.392
								52.107	0.429
								111.72	0.331
								37.214	0.408
								27.578	0.276
								68.566	0.43
								117.169	-0.002
								111.294	0.329
								42.139	0.431
								18.39	0.184
								92.121	0.332
								82.893	0.462
								105.008	0.267
								142.868	0.247
								146.156	0.362
								57.43	0.143
								67.408	0.415
								61.892	0.4
								141.171	0.281
								91.797	0.409
								143.871	0.237
								145.951	0.303
								155.366	0.366
								62.911	0.351
								143.377	0.395
								132.639	0.225
								105.641	-0.068
								167.757	0.273
								110.128	0.425
								79.08	0.117
								61.918	0.3
								65.76	0.543
								150.442	0.299
								82.1	0.332
								82.822	0.416
								122.116	-0.072
								135.623	0.425
								44.984	0.342
								74.361	0.232
								26.465	0.506
								103.751	0.287
								105.172	0.272
								93.21	0.534
								52.077	0.291
								78.66	0.439
								66.438	0.115
								136.48	0.292
								147.352	-0.016
								107.875	-0.03
								45.204	0.062
								40.635	-0.003
								222.15	0.27
								97.803	0.189
								170.261	0.156
								167.694	0.033
								165.412	-0.045
								65.002	-0.074
								153.919	0.092
								97.422	0.093
								208.022	0.216
								56.432	0.184
								108.382	0.059
								150.375	-0.045
								110.686	0.007
								150.273	0.082
								94.172	0.381
								93.933	0.275
								149.56	0.351
								134.09	0.286
								171.569	0.446
								216.294	0.395
								250.496	0.423
								108.532	0.266
								87.487	0.394
								133.313	0.312
								241.451	0.331
								182.156	0.395
								255.144	0.367
								190.666	0.418
								229.081	0.314
								174.156	0.363
								223.635	0.344
								233.956	0.29
								40.84	0.212
								130.283	0.342
								118.859	0.456
								83.848	0.313
								184.669	0.284
								184.235	0.374
								20.852	0.203
								25.518	0.479
								101.08	0.377
								181.054	0.265
								133.9	0.433
								171.968	0.254
								183.758	0.311
								197.266	0.393
								92.226	0.341
								185.496	0.408
								172.299	0.212
								89.645	0.362
								78.019	-0.017
								115.947	0.146
								146.704	0.2
								159.777	0.182
								60.255	0.49
								63.337	0.221
								61.062	0.271
								153.214	0.415
								99.491	0.224
								161.36	0.126
								142.965	0.275
								159.541	-0.011
								80.828	0.421
								149.109	0.17
								144.998	0.378
								15.475	0.309
								194.404	0.194
								66.904	0.331
								126.202	0.341
								148.555	0.276
								152.727	0.313
								30.381	0.379
								110.72	0.376
								52.339	0.373
								163.011	0.187
								53.84	0.411
								79.576	0.257
								110.326	0.382
								75.843	0.368
								106.325	0.339
								187.054	0.233
								82.357	0.268
								137.019	0.379
								137.885	-0.096
								140.355	0.411
								24.726	0.376
								122.516	0.164
								62.053	0.443
								169.142	0.218
								65.216	0.294
								95.049	0.51
								109.842	0.214
								90.952	0.447
								117.423	0.072
								232.539	0.386
								196.92	0.445
								64.635	0.128
								84.11	0.377
								164.189	0.179
								201.862	0.236
								176.845	0.405
								157.14	0.485
								247.381	0.282
								243.431	0.374
								104.653	0.284
								228.072	0.292
								193.044	0.172
								91.672	0.473
								199.868	0.104
								209.256	0.289
								87.078	0.243
								72.79	0.314
								55.714	0.45
								148.617	0.435
								53.671	0.429
								13.004	0.51
								131.422	0.296
								15.597	0.423
								74.039	0.266
								190.985	0.118
								209.244	0.395
								123.39	0.331
								18.89	0.387
								75.037	0.51
								63.98	0.463
								142.39	0.425
								92.544	0.475
								96.741	0.362
								76.737	0.45
								20.001	0.311
								24.189	0.205
								118.742	0.268
								189.753	0.367
								147.195	0.121
								171.606	0.084
								202.308	0.234
								212.198	-0.124
								95.501	0.392
								199.488	0.099
								180.826	0.401
								124.391	0.398
								206.433	0.296
								159.2	0.438
								193.964	0.315
								205.565	0.317
								221.953	0.371
								115.797	0.398
								210.546	0.385
								197.648	0.23
								111.193	0.381
								49.935	0.376
								148.54	0.177
								84.111	0.4
								100.067	0.286
								85.399	0.407
								91.738	0.416
								104.787	0.329
								61.495	0.368
								80.391	0.271
								123.852	0.427
								73.809	0.181
								98.548	0.466
								57.856	0.333
								9.003	0.589
								112.26	0.418
								84.498	0.408
								66.748	0.485
								76.531	0.388
								52.51	0.476
								55.663	0.28
								193.596	0.338
								152.319	0.38
								81.275	0.275
								135.28	0.323
								75.926	0.203
								60.181	0.338
								157.036	0.38
								69.128	0.418
								123.314	0.373
								141.237	0.21
								17.438	0.506
								76.579	0.09
								125.028	0.352
								89.576	0.443
								59.845	0.263
								22.339	0.323
								131.364	-0.136
								81.311	-0.14
								13.534	0.746
								150.59	-0.176
								82.749	0.324
								90.672	0.237
								33.394	0.495
								67.696	-0.127
								43.132	0.301
								64.911	-0.137
								128.483	-0.442
								19.271	0.47
								53.782	0.136
								113.1	-0.286
								27.637	0.498
								44.113	0.13
								31.899	0.317
								50.421	0.258
								38.954	0.22
								62.233	0.241
								102.001	0.009
								87.285	0.053
								102.425	0.045
								135.767	-0.262
								35.404	0.373
								98.234	-0.166
								71.501	0.144
								24.245	0.526
								21.644	0.346
								70.995	0.133
								135.133	-0.268
								31.255	0.398
								25.579	0.459
								36.639	0.404
								36.639	0.404
								106.028	-0.548
								100.367	0.144
								51.056	0.151
								110.496	0.013
								59.771	0.052
								30.875	0.347
								128.929	0.16
								63.119	0.272
								70.15	0.269
								38.291	0.308
								45.474	0.169
								63.58	0.121
								52.119	0.131
								110.457	-0.159
								39.2	0.23
								31.544	0.286
								92.522	-0.125
								32.808	0.252
								41.292	0.292
								13.005	0.357
								35.01	0.215
								51.297	0.286
								55.314	0.352
								91.107	0.117
								77.313	0.257
								81.01	0.107
								118.615	-0.062
								19.6	0.657
								78.074	-0.003
								71.452	0.233
								24.062	0.374
								12.824	0.635
								49.577	0.169
								119.936	0.111
								50.268	0.088
								16.221	0.306
								30.079	0.291
								30.079	0.291
								88.933	-0.251
								78.056	0.197
								52.195	0.254
								76.128	0.081
								133.813	-0.055
								24.26	0.323
								91.522	0.019
								40.755	0.342
								121.213	-0.015
								74.69	0.114
								163.288	-0.018
								79.561	0.347
								31.904	0.294
								149.597	-0.041
								80.598	0.174
								18.535	0.651
								139.042	-0.072
								107.59	-0.019
								108.074	0.019
								110.794	-0.015
								138.05	0.047
								95.5	0.084
								77.458	0.149
								81.908	0.251
								30.305	0.622
								41.143	0.109
								96.847	0.025
								33.83	0.468
								116.137	0.063
								114.809	-0.012
								110.571	0.01
								81.366	0.11
								56.565	0.183
								149.347	0.035
								119.762	-0.036
								103.975	0.012
								103.975	0.012
								42.976	0.467
								45.333	0.14
								115.827	0.126
								90.566	-0.104
								85.524	0.173
								16.413	0.089
								50.257	0.073
								91.809	-0.044
								17.358	0.515
								123.343	0.012
								74.079	0.147
								93.147	0.294
								94.308	0.033
								33.958	0.305
								64.055	0.142
								75.535	-0.047
								86.278	0.125
								49.688	0.149
								40.195	0.092
								107.954	0.063
								88.646	0.284
								104.31	0.243
								96.627	0.254
								48.634	0.068
								103.951	0.039
								60.582	0.129
								57.309	0.017
								111.968	0.252
								78.675	-0.093
								68.4	0.053
								10.345	0.502
								113.139	0.244
								109.881	-0.026
								59.312	0.132
								75.782	0.069
								75.782	0.069
								81.07	0.282
								31.127	0.344
								98.613	-0.046
								154.327	-0.123
								93.681	0.359
								93.143	0.283
								23.12	0.498
								75.642	-0.074
								32.835	0.36
								61.64	-0.063
								127.659	-0.392
								25.862	0.446
								60.266	0.198
								115.315	-0.147
								40.726	0.485
								36.618	0.174
								42.639	0.304
								62.775	0.261
								25.532	0.218
								55.544	0.272
								96.273	0.032
								81.35	0.129
								106.064	0.123
								134.061	-0.26
								37.129	0.38
								100.112	-0.067
								61.032	0.178
								19.768	0.521
								24.041	0.367
								80.422	0.156
								131.832	-0.223
								19.408	0.421
								38.306	0.464
								32.45	0.367
								32.45	0.367
								104.678	-0.42
								106.611	0.178
								40.934	0.191
								98.933	0.206
								61.702	0.197
								143.379	-0.025
								88.629	0.266
								184.821	0.182
[truncated: 2,771 more rows]
